# Supplementary material for: An ultra‐high‐density genetic map provides insights into genome synteny, recombination landscape and taproot skin colour in radish (Raphanus sativus L.)
Source: Plant Biotechnol J. 2019 Jul 4;18(1):274–86. doi: 10.1111/pbi.13195 (PMC6920339; doi:10.1111/pbi.13195)
Supplement: Supplementary file 2 — Table S1 Statistics of sequencing data. Table S2 The distribution of bin markers in linkage group. Table S3 Segregation distortion markers in F2 population at a significance level of P < 0.005. Table S4 The distribution of segregation distortion regions. Table S5 Correlation coefficients among ten traits in radish. Table S6 QTLs analysis for ten traits in radish. Table S7 The statistics analysis of the sequencing data in R‐bulk and W‐bulk. Table S8 Gene prediction for the candidate interval. Table S9 The location of recombination hot regions (RHRs) on the radish chromosome. Table S10 Primer sequences used in this study. [file PBI-18-274-s002.xlsx]

## Sheet: TableS1
Table S1. Statistics of sequencing data.
Sample	Raw base (kb)	Clean base (kp)	Effective rate (%)	Q30 (%)	GC content (%)	Sequence depth (×)
NAU-LB	5632388	5617410	99.73	95.12	38.03	12.7
NAU-YH	7459993	7437636	99.7	95.03	37.84	17.3
F2 population	404440653	403089379	99.67	92.79	38.1	7.2

## Sheet: TableS2
Table S2. The distribution of bin markers in linkage group.
LG	Bin	Genetic distance(cM)	Chromosome	Start	End
LG01	bin74	0	1	9032759	9149592
LG01	bin73	1.054	1	8938286	9032758
LG01	bin49	2.995	1	6148688	6249633
LG01	bin54	5.625	1	6638781	6748713
LG01	bin60	8.172	1	7197794	7335194
LG01	bin61	9.087	1	7335195	7433807
LG01	bin59	11.305	1	7146786	7197793
LG01	bin56	12.118	1	6799809	6932609
LG01	bin57	12.118	1	6932610	7035999
LG01	bin58	12.397	1	7036000	7146785
LG01	bin62	14.344	1	7433808	7637132
LG01	bin52	16.256	1	6448717	6548672
LG01	bin53	16.623	1	6548673	6638780
LG01	bin51	17.006	1	6327122	6448716
LG01	bin64	19.712	1	7740573	7836827
LG01	bin63	22.858	1	7637133	7740572
LG01	bin65	26.202	1	7836828	7926651
LG01	bin66	27.418	1	7926652	8037567
LG01	bin67	28.464	1	8037568	8139494
LG01	bin70	29.313	1	8616139	8697926
LG01	bin69	29.52	1	8436354	8616138
LG01	bin68	29.845	1	8139495	8436353
LG01	bin72	30.555	1	8829333	8938285
LG01	bin75	31.465	1	9149593	9249223
LG01	bin71	32.63	1	8697927	8829332
LG01	bin47	35.643	1	5946411	6049158
LG01	bin45	36.902	1	5746537	5784868
LG01	bin43	37.738	1	5448044	5641180
LG01	bin44	37.894	1	5641181	5746536
LG01	bin46	38.585	1	5784869	5946410
LG01	bin42	40.328	1	5205854	5448043
LG01	bin40	40.614	1	4996896	5060084
LG01	bin41	40.82	1	5060085	5205853
LG01	bin76	41.481	1	9249224	9341167
LG01	bin39	41.959	1	4793384	4996895
LG01	bin38	42.078	1	4661623	4793383
LG01	bin37	42.371	1	4642901	4661622
LG01	bin77	43.821	1	9341168	9400342
LG01	bin78	44.429	1	9400343	9844999
LG01	bin36	45.333	1	4542266	4642900
LG01	bin35	45.625	1	4426999	4542265
LG01	bin33	45.983	1	4167682	4336395
LG01	bin34	46.021	1	4336396	4426998
LG01	bin80	46.92	1	9944560	10042192
LG01	bin86	47.332	1	10536454	10600964
LG01	bin32	47.59	1	4022872	4167681
LG01	bin79	48.205	1	9845000	9944559
LG01	bin30	48.216	1	3606239	3747657
LG01	bin29	48.376	1	3503823	3606238
LG01	bin31	48.656	1	3747658	4022871
LG01	bin27	49.091	1	3340057	3431811
LG01	bin28	49.57	1	3431812	3503822
LG01	bin26	49.57	1	3239443	3340056
LG01	bin88	49.68	1	10749647	10837352
LG01	bin25	49.883	1	3093027	3239442
LG01	bin84	51.133	1	10293322	10449727
LG01	bin24	51.776	1	2901867	3093026
LG01	bin85	52.373	1	10449728	10536453
LG01	bin23	53.315	1	2805823	2901866
LG01	bin22	53.745	1	2717237	2805822
LG01	bin90	54.187	1	10941282	11047292
LG01	bin87	54.79	1	10600965	10749646
LG01	bin21	54.926	1	2541622	2717236
LG01	bin20	55.867	1	2409870	2541621
LG01	bin92	55.901	1	11136471	11242454
LG01	bin89	56.318	1	10837353	10941281
LG01	bin19	56.431	1	2241582	2409869
LG01	bin18	56.978	1	2147147	2241581
LG01	bin17	57.266	1	1971637	2147146
LG01	bin94	57.66	1	11342074	11448921
LG01	bin16	57.848	1	1838825	1971636
LG01	bin95	58.945	1	11448922	11476708
LG01	bin14	59.048	1	1609318	1749030
LG01	bin13	59.194	1	1524281	1609317
LG01	bin12	59.284	1	1277604	1524280
LG01	bin11	59.853	1	1214722	1277603
LG01	bin10	60.12	1	1130694	1214721
LG01	bin9	60.289	1	1000304	1130693
LG01	bin8	60.553	1	910796	1000303
LG01	bin91	61.122	1	11047293	11136470
LG01	bin7	61.468	1	795916	910795
LG01	bin93	61.778	1	11242455	11342073
LG01	bin6	62.326	1	617971	795915
LG01	bin100	62.821	1	11947432	12037185
LG01	bin4	62.907	1	352350	459253
LG01	bin5	63.048	1	459254	617970
LG01	bin3	63.318	1	227517	352349
LG01	bin96	64.866	1	11476709	11628578
LG01	bin97	65.11	1	11628579	11736690
LG01	bin98	65.296	1	11736691	11822369
LG01	bin99	65.664	1	11822370	11947431
LG01	bin15	66.119	1	1749031	1838824
LG01	bin2	67.366	1	149777	227516
LG01	bin101	68.233	1	12037186	12147403
LG01	bin105	69.308	1	12435169	12547336
LG01	bin106	69.417	1	12547337	12643617
LG01	bin103	70.138	1	12239613	12349624
LG01	bin104	70.891	1	12349625	12435168
LG01	bin102	71.289	1	12147404	12239612
LG01	bin121	72.649	1	14048414	14100527
LG01	bin81	73.504	1	10042193	10148565
LG01	bin124	74.278	1	14339490	14427901
LG01	bin107	75.556	1	12643618	12719833
LG01	bin108	75.792	1	12719834	12833418
LG01	bin109	76.13	1	12833419	12903402
LG01	bin110	76.525	1	12903403	12989265
LG01	bin111	76.987	1	12989266	13129218
LG01	bin113	77.227	1	13239620	13276351
LG01	bin114	77.227	1	13276352	13380137
LG01	bin112	77.449	1	13129219	13239619
LG01	bin140	78.949	1	16048306	16147472
LG01	bin115	79.949	1	13380138	13539007
LG01	bin116	80.1	1	13539008	13644678
LG01	bin117	80.228	1	13644679	13736208
LG01	bin118	80.421	1	13736209	13847217
LG01	bin119	80.533	1	13847218	13943332
LG01	bin120	80.879	1	13943333	14048413
LG01	bin122	82.108	1	14100528	14229520
LG01	bin123	82.769	1	14229521	14339489
LG01	bin150	83.32	1	17688442	17832179
LG01	bin127	84.137	1	14649803	14749922
LG01	bin128	84.488	1	14749923	14849685
LG01	bin125	85.033	1	14427902	14538958
LG01	bin159	85.356	1	18949017	19049845
LG01	bin132	85.709	1	15149015	15236271
LG01	bin149	86.457	1	17605097	17688441
LG01	bin148	86.722	1	17547442	17605096
LG01	bin160	87.289	1	19049846	19127488
LG01	bin161	87.548	1	19127489	19165016
LG01	bin162	87.548	1	19165017	19424030
LG01	bin163	87.725	1	19424031	19521870
LG01	bin151	87.986	1	17832180	18039563
LG01	bin146	88.393	1	16627122	17348029
LG01	bin147	88.566	1	17348030	17547441
LG01	bin152	88.682	1	18039564	18233729
LG01	bin155	88.929	1	18449234	18486566
LG01	bin154	88.98	1	18346184	18449233
LG01	bin153	89.145	1	18233730	18346183
LG01	bin158	89.252	1	18801653	18949016
LG01	bin156	89.315	1	18486567	18574075
LG01	bin157	89.345	1	18574076	18801652
LG01	bin126	89.731	1	14538959	14649802
LG01	bin164	90.101	1	19521871	19648603
LG01	bin144	90.393	1	16425204	16548388
LG01	bin143	90.637	1	16348375	16425203
LG01	bin142	90.879	1	16202081	16348374
LG01	bin141	91.006	1	16147473	16202080
LG01	bin138	91.423	1	15842914	15926324
LG01	bin135	91.526	1	15354928	15609090
LG01	bin134	91.569	1	15344981	15354927
LG01	bin136	91.715	1	15609091	15727393
LG01	bin139	91.971	1	15926325	16048305
LG01	bin131	92.372	1	15020673	15149014
LG01	bin130	92.614	1	14946432	15020672
LG01	bin168	93.948	1	19872487	20020845
LG01	bin167	94.063	1	19815280	19872486
LG01	bin169	94.199	1	20020846	20098159
LG01	bin171	94.549	1	20154569	20529570
LG01	bin172	94.741	1	20529571	20621047
LG01	bin170	94.978	1	20098160	20154568
LG01	bin173	95.073	1	20621048	20841678
LG01	bin174	95.57	1	20841679	20946151
LG01	bin176	95.82	1	21014343	21137442
LG01	bin175	95.894	1	20946152	21014342
LG01	bin177	95.996	1	21137443	21213902
LG01	bin178	96.13	1	21213903	21338464
LG01	bin179	96.13	1	21338465	21655339
LG01	bin180	96.285	1	21655340	21949595
LG01	bin189	96.84	1	22820001	22959048
LG01	bin190	96.886	1	22959049	23147457
LG01	bin188	96.886	1	22622726	22820000
LG01	bin187	97.072	1	22469451	22622725
LG01	bin184	97.087	1	22211867	22344185
LG01	bin186	97.195	1	22389511	22469450
LG01	bin185	97.27	1	22344186	22389510
LG01	bin183	97.472	1	22069833	22211866
LG01	bin182	97.754	1	22045253	22069832
LG01	bin191	98.077	1	23147458	23248497
LG01	bin192	98.216	1	23248498	23315023
LG01	bin193	98.392	1	23315024	23417090
LG01	bin129	99.711	1	14849686	14946431
LG01	bin1	100.086	1	35240	149776
LG01	bin196	101.181	1	23645889	23848825
LG01	bin198	102.004	1	23883007	24140416
LG01	bin200	102.033	1	24219618	24339441
LG01	bin199	102.089	1	24140417	24219617
LG01	bin203	102.21	1	24545898	24633182
LG01	bin202	102.322	1	24440620	24545897
LG01	bin201	102.343	1	24339442	24440619
LG01	bin197	102.535	1	23848826	23883006
LG01	bin204	102.896	1	24633183	24730289
LG01	bin215	104.043	1	25743677	25810639
LG01	bin216	104.131	1	25810640	25888140
LG01	bin219	104.241	1	26132051	26231220
LG01	bin217	104.307	1	25888141	26016461
LG01	bin220	104.48	1	26231221	26309735
LG01	bin218	104.48	1	26016462	26132050
LG01	bin214	104.902	1	25645012	25743676
LG01	bin205	105.523	1	24730290	24824815
LG01	bin212	105.87	1	25420944	25545683
LG01	bin211	106.11	1	25329522	25420943
LG01	bin210	106.236	1	25247367	25329521
LG01	bin209	106.533	1	25106899	25247366
LG01	bin181	107.628	1	21949596	22045252
LG01	bin206	107.917	1	24824816	24936486
LG01	bin207	110.097	1	24936487	25028417
LG01	bin208	111.339	1	25028418	25106898
LG01	bin166	116.074	1	19749945	19815279
LG01	bin165	118.013	1	19648604	19749944
LG01	bin145	119.92	1	16548389	16627121
LG01	bin137	120.893	1	15727394	15842913
LG01	bin195	121.441	1	23492760	23645888
LG01	bin133	122.943	1	15236272	15344980
LG01	bin82	124.792	1	10148566	10181198
LG01	bin194	125.256	1	23417091	23492759
LG01	bin213	126.643	1	25545684	25645011
LG01	bin83	128.158	1	10181199	10293321
LG02	bin472	0	2	30286784	30410246
LG02	bin473	1.13	2	30410247	30541704
LG02	bin484	1.821	2	31643617	31718555
LG02	bin469	2.552	2	29962970	30095486
LG02	bin468	2.653	2	29861242	29962969
LG02	bin470	2.653	2	30095487	30246737
LG02	bin467	2.776	2	29848318	29861241
LG02	bin459	2.993	2	29031320	29144711
LG02	bin461	3.984	2	29209711	29346911
LG02	bin477	4.822	2	30935348	31042654
LG02	bin482	5.613	2	31372195	31481694
LG02	bin483	5.802	2	31481695	31643616
LG02	bin471	7.017	2	30246738	30286783
LG02	bin462	7.48	2	29346912	29444141
LG02	bin225	8.339	2	598575	749678
LG02	bin446	8.389	2	27640964	27746672
LG02	bin450	8.86	2	28044686	28131597
LG02	bin223	8.972	2	206675	548211
LG02	bin224	9.044	2	548212	598574
LG02	bin222	9.351	2	125437	206674
LG02	bin481	9.515	2	31349272	31372194
LG02	bin226	10.109	2	749679	833833
LG02	bin431	10.122	2	26030468	26148999
LG02	bin227	10.306	2	833834	904427
LG02	bin466	11.043	2	29748319	29848317
LG02	bin228	11.076	2	904428	1030346
LG02	bin430	11.377	2	25949360	26030467
LG02	bin229	11.46	2	1030347	1140271
LG02	bin444	11.621	2	27429805	27539697
LG02	bin451	12.584	2	28131598	28232186
LG02	bin230	13.136	2	1140272	1444478
LG02	bin478	13.213	2	31042655	31121963
LG02	bin460	13.599	2	29144712	29209710
LG02	bin476	14.193	2	30841281	30935347
LG02	bin231	14.282	2	1444479	1611144
LG02	bin474	14.283	2	30541705	30600594
LG02	bin475	14.633	2	30600595	30841280
LG02	bin232	14.749	2	1611145	1684115
LG02	bin449	14.966	2	27949884	28044685
LG02	bin233	15.389	2	1684116	1821882
LG02	bin454	15.5	2	28434144	28525420
LG02	bin234	15.62	2	1821883	1916577
LG02	bin465	16.059	2	29562659	29748318
LG02	bin464	16.265	2	29540524	29562658
LG02	bin235	16.515	2	1916578	2001122
LG02	bin236	16.635	2	2001123	2099297
LG02	bin463	16.86	2	29444142	29540523
LG02	bin458	17.21	2	28852337	29031319
LG02	bin456	17.388	2	28629364	28733461
LG02	bin237	17.51	2	2099298	2248254
LG02	bin457	17.557	2	28733462	28852336
LG02	bin596	17.567	2	43647706	43729388
LG02	bin597	17.567	2	43729389	43799612
LG02	bin240	17.798	2	2376514	2914967
LG02	bin239	17.926	2	2262485	2376513
LG02	bin455	17.978	2	28525421	28629363
LG02	bin595	18.022	2	43543430	43647705
LG02	bin238	18.117	2	2248255	2262484
LG02	bin593	18.314	2	43331558	43449817
LG02	bin242	18.317	2	3043905	3111113
LG02	bin241	18.488	2	2914968	3043904
LG02	bin594	18.49	2	43449818	43543429
LG02	bin243	18.757	2	3111114	3185592
LG02	bin592	18.786	2	43246474	43331557
LG02	bin244	19.167	2	3185593	3340390
LG02	bin591	19.293	2	43040251	43246473
LG02	bin590	19.496	2	42902770	43040250
LG02	bin448	19.679	2	27838860	27949883
LG02	bin589	19.789	2	42822013	42902769
LG02	bin453	20.171	2	28250966	28434143
LG02	bin588	20.236	2	42732783	42822012
LG02	bin452	20.307	2	28232187	28250965
LG02	bin245	20.632	2	3340391	3626670
LG02	bin442	21.014	2	27247993	27330244
LG02	bin432	21.247	2	26149000	26176373
LG02	bin246	21.349	2	3626671	3676732
LG02	bin586	21.547	2	42548324	42645265
LG02	bin585	21.732	2	42449695	42548323
LG02	bin247	21.807	2	3676733	4049868
LG02	bin445	21.923	2	27539698	27640963
LG02	bin584	21.971	2	42337348	42449694
LG02	bin587	22.037	2	42645266	42732782
LG02	bin582	22.351	2	42131588	42240219
LG02	bin583	22.49	2	42240220	42337347
LG02	bin447	22.729	2	27746673	27838859
LG02	bin248	22.79	2	4049869	4139279
LG02	bin487	22.923	2	31947480	32015199
LG02	bin249	22.994	2	4139280	4262935
LG02	bin251	23.124	2	4442863	4500927
LG02	bin255	23.282	2	4937373	5045813
LG02	bin581	23.327	2	42046821	42131587
LG02	bin252	23.443	2	4500928	4621172
LG02	bin254	23.502	2	4679663	4937372
LG02	bin250	23.52	2	4262936	4442862
LG02	bin253	23.66	2	4621173	4679662
LG02	bin486	23.88	2	31833216	31947479
LG02	bin428	24.313	2	25749624	25824498
LG02	bin443	24.507	2	27330245	27429804
LG02	bin257	24.623	2	5142635	5603762
LG02	bin256	24.789	2	5045814	5142634
LG02	bin580	24.9	2	41935739	42046820
LG02	bin579	25.318	2	41849806	41935738
LG02	bin438	25.493	2	26826179	26920438
LG02	bin258	25.606	2	5603763	5729973
LG02	bin576	25.703	2	41546217	41624069
LG02	bin488	25.781	2	32015200	32121568
LG02	bin427	26.386	2	25646937	25749623
LG02	bin578	26.45	2	41692428	41849805
LG02	bin577	26.771	2	41624070	41692427
LG02	bin573	26.844	2	41247123	41313716
LG02	bin572	26.993	2	41144734	41247122
LG02	bin260	26.997	2	5826651	5940676
LG02	bin574	27.053	2	41313717	41443803
LG02	bin259	27.224	2	5729974	5826650
LG02	bin575	27.307	2	41443804	41546216
LG02	bin441	27.368	2	27111250	27247992
LG02	bin571	27.426	2	41047491	41144733
LG02	bin570	27.467	2	40943721	41047490
LG02	bin264	27.699	2	6227218	6342121
LG02	bin266	27.809	2	6548366	6613389
LG02	bin267	27.921	2	6613390	6714076
LG02	bin489	27.977	2	32121569	32225643
LG02	bin265	28.02	2	6342122	6548365
LG02	bin440	28.135	2	27000024	27111249
LG02	bin261	28.493	2	5940677	6048229
LG02	bin568	28.593	2	40708296	40761640
LG02	bin268	28.625	2	6714077	6934636
LG02	bin262	28.69	2	6048230	6149801
LG02	bin566	28.859	2	40538138	40640153
LG02	bin437	28.922	2	26632451	26826178
LG02	bin569	28.979	2	40761641	40943720
LG02	bin439	29.072	2	26920439	27000023
LG02	bin563	29.117	2	40234216	40324759
LG02	bin567	29.224	2	40640154	40708295
LG02	bin565	29.328	2	40449590	40538137
LG02	bin564	29.419	2	40324760	40449589
LG02	bin561	29.484	2	40027359	40149841
LG02	bin562	29.514	2	40149842	40234215
LG02	bin320	29.738	2	12828538	12927422
LG02	bin490	29.744	2	32225644	32438016
LG02	bin429	30.052	2	25824499	25949359
LG02	bin559	30.259	2	39844339	39923669
LG02	bin434	30.27	2	26346703	26444080
LG02	bin558	30.328	2	39680641	39844338
LG02	bin560	30.427	2	39923670	40027358
LG02	bin555	30.537	2	39447596	39502386
LG02	bin556	30.62	2	39502387	39628537
LG02	bin557	30.672	2	39628538	39680640
LG02	bin554	30.797	2	39349879	39447595
LG02	bin269	30.893	2	6934637	7040853
LG02	bin270	30.931	2	7040854	7103975
LG02	bin491	31.038	2	32438017	32546068
LG02	bin271	31.15	2	7103976	7183133
LG02	bin435	31.213	2	26444081	26548177
LG02	bin272	31.62	2	7183134	7280863
LG02	bin553	31.711	2	39245034	39349878
LG02	bin551	31.711	2	38868355	39036114
LG02	bin552	31.863	2	39036115	39245033
LG02	bin550	31.917	2	38844980	38868354
LG02	bin273	32.048	2	7280864	7413207
LG02	bin544	32.07	2	38245613	38338022
LG02	bin422	32.077	2	25111810	25239359
LG02	bin549	32.145	2	38747034	38844979
LG02	bin548	32.161	2	38647099	38747033
LG02	bin274	32.39	2	7413208	7538254
LG02	bin546	32.432	2	38380215	38534938
LG02	bin545	32.432	2	38338023	38380214
LG02	bin433	32.487	2	26176374	26346702
LG02	bin547	32.558	2	38534939	38647098
LG02	bin543	32.817	2	38008000	38245612
LG02	bin275	32.854	2	7538255	7645523
LG02	bin426	32.938	2	25548040	25646936
LG02	bin542	32.986	2	37914672	38007999
LG02	bin278	33.472	2	7815818	7948887
LG02	bin277	33.55	2	7651856	7815817
LG02	bin276	33.55	2	7645524	7651855
LG02	bin541	33.577	2	37824258	37914671
LG02	bin425	33.66	2	25427889	25548039
LG02	bin284	34.141	2	8533829	8579036
LG02	bin280	34.305	2	7952353	8242753
LG02	bin279	34.378	2	7948888	7952352
LG02	bin285	34.589	2	8579037	8827934
LG02	bin494	34.717	2	32749651	32792041
LG02	bin281	34.849	2	8242754	8326615
LG02	bin282	34.849	2	8326616	8399913
LG02	bin283	34.897	2	8399914	8533828
LG02	bin286	35.271	2	8827935	8901752
LG02	bin540	35.376	2	37706731	37824257
LG02	bin263	35.434	2	6149802	6227217
LG02	bin539	35.493	2	37526900	37706730
LG02	bin495	35.673	2	32792042	32945395
LG02	bin321	35.751	2	12927423	13044458
LG02	bin537	35.944	2	37304166	37449539
LG02	bin423	36	2	25239360	25310456
LG02	bin536	36.507	2	37247375	37304165
LG02	bin287	36.548	2	8901753	9038014
LG02	bin538	36.697	2	37449540	37526899
LG02	bin424	36.734	2	25310457	25427888
LG02	bin421	37.041	2	25039439	25111809
LG02	bin496	37.645	2	32945396	33039069
LG02	bin533	38.076	2	36934334	37029293
LG02	bin534	38.153	2	37029294	37149467
LG02	bin288	38.183	2	9038015	9119637
LG02	bin289	38.276	2	9119638	9231907
LG02	bin532	38.303	2	36736801	36934333
LG02	bin295	38.43	2	9803545	9935333
LG02	bin290	38.489	2	9231908	9434345
LG02	bin291	38.61	2	9434346	9527625
LG02	bin294	38.819	2	9747524	9803544
LG02	bin296	38.857	2	9935334	10035300
LG02	bin292	38.949	2	9527626	9603037
LG02	bin293	39.01	2	9603038	9747523
LG02	bin297	39.231	2	10035301	10198829
LG02	bin420	39.363	2	24907467	25039438
LG02	bin531	39.496	2	36643160	36736800
LG02	bin492	39.591	2	32546069	32641957
LG02	bin301	40.101	2	10595038	10730606
LG02	bin298	40.101	2	10198830	10414221
LG02	bin299	40.101	2	10414222	10455558
LG02	bin523	40.162	2	35717219	35835123
LG02	bin529	40.162	2	36449666	36494438
LG02	bin525	40.256	2	36042723	36079398
LG02	bin300	40.259	2	10455559	10595037
LG02	bin526	40.331	2	36079399	36219865
LG02	bin306	40.366	2	11106911	11247614
LG02	bin303	40.366	2	10834906	10928671
LG02	bin305	40.366	2	11034105	11106910
LG02	bin304	40.431	2	10928672	11034104
LG02	bin528	40.501	2	36333376	36449665
LG02	bin524	40.68	2	35835124	36042722
LG02	bin419	40.742	2	24849167	24907466
LG02	bin522	40.94	2	35625246	35717218
LG02	bin530	41.134	2	36494439	36643159
LG02	bin308	41.305	2	11346945	11535793
LG02	bin309	41.489	2	11535794	11610497
LG02	bin307	41.629	2	11247615	11346944
LG02	bin527	41.641	2	36219866	36333375
LG02	bin310	41.67	2	11610498	11680361
LG02	bin311	42.025	2	11680362	11944885
LG02	bin312	42.135	2	11944886	11972809
LG02	bin302	42.213	2	10730607	10834905
LG02	bin498	42.78	2	33145905	33151733
LG02	bin316	42.787	2	12425111	12544352
LG02	bin315	42.877	2	12340305	12425110
LG02	bin314	43.005	2	12141652	12340304
LG02	bin499	43.018	2	33151734	33448621
LG02	bin313	43.216	2	11972810	12141651
LG02	bin436	43.228	2	26548178	26632450
LG02	bin521	43.313	2	35534005	35625245
LG02	bin317	43.443	2	12544353	12645881
LG02	bin322	44.017	2	13044459	13129351
LG02	bin520	44.441	2	35359557	35534004
LG02	bin221	44.466	2	43826	125436
LG02	bin519	44.569	2	35252701	35359556
LG02	bin517	44.78	2	35081493	35229860
LG02	bin318	44.79	2	12645882	12741586
LG02	bin324	44.866	2	13243550	13341314
LG02	bin518	44.885	2	35229861	35252700
LG02	bin516	44.92	2	35049610	35081492
LG02	bin319	45.212	2	12741587	12828537
LG02	bin513	45.228	2	34733730	34806239
LG02	bin325	45.51	2	13341315	13449575
LG02	bin515	45.635	2	34892881	35049609
LG02	bin323	45.718	2	13129352	13243549
LG02	bin514	45.924	2	34806240	34892880
LG02	bin326	45.931	2	13449576	13541939
LG02	bin327	46.179	2	13541940	13567457
LG02	bin329	46.412	2	13726670	13899344
LG02	bin328	46.453	2	13567458	13726669
LG02	bin334	46.696	2	14538279	14648681
LG02	bin333	46.852	2	14445909	14538278
LG02	bin332	46.896	2	14105521	14445908
LG02	bin331	47.175	2	13984736	14105520
LG02	bin330	47.286	2	13899345	13984735
LG02	bin512	47.428	2	34649869	34733729
LG02	bin511	47.576	2	34459525	34649868
LG02	bin341	47.922	2	15219874	15265084
LG02	bin342	48.132	2	15265085	15543122
LG02	bin343	48.244	2	15543123	15590057
LG02	bin510	48.292	2	34408454	34459524
LG02	bin344	48.32	2	15590058	15944226
LG02	bin346	48.478	2	16014257	16088539
LG02	bin347	48.545	2	16088540	16347023
LG02	bin345	48.635	2	15944227	16014256
LG02	bin348	48.733	2	16347024	16414829
LG02	bin350	48.809	2	16525678	16926656
LG02	bin349	48.881	2	16414830	16525677
LG02	bin351	48.986	2	16926657	17038038
LG02	bin352	49.033	2	17038039	17112283
LG02	bin353	49.104	2	17112284	17248175
LG02	bin339	49.295	2	15020082	15054027
LG02	bin340	49.303	2	15054028	15219873
LG02	bin507	49.333	2	34053443	34248671
LG02	bin354	49.503	2	17248176	17333006
LG02	bin506	49.558	2	34041096	34053442
LG02	bin368	50.154	2	19056798	19201721
LG02	bin367	50.437	2	18923443	19056797
LG02	bin503	50.453	2	33741587	33847247
LG02	bin366	50.48	2	18845721	18923442
LG02	bin369	50.568	2	19201722	19336180
LG02	bin365	50.72	2	18736551	18845720
LG02	bin370	50.979	2	19336181	19432313
LG02	bin535	51.247	2	37149468	37247374
LG02	bin358	51.281	2	17562697	17911953
LG02	bin357	51.281	2	17549926	17562696
LG02	bin364	51.524	2	18645668	18736550
LG02	bin362	51.647	2	18420723	18549248
LG02	bin363	51.736	2	18549249	18645667
LG02	bin360	52.16	2	18247676	18290679
LG02	bin361	52.196	2	18290680	18420722
LG02	bin359	52.348	2	17911954	18247675
LG02	bin338	52.53	2	14948380	15020081
LG02	bin356	53.022	2	17442187	17549925
LG02	bin379	53.378	2	20306732	20421902
LG02	bin371	53.715	2	19432314	19500336
LG02	bin376	53.853	2	20038497	20124396
LG02	bin377	53.853	2	20124397	20193424
LG02	bin509	53.99	2	34348532	34408453
LG02	bin378	54.053	2	20193425	20306731
LG02	bin372	54.09	2	19500337	19638981
LG02	bin375	54.123	2	19865209	20038496
LG02	bin374	54.25	2	19662646	19865208
LG02	bin373	54.384	2	19638982	19662645
LG02	bin382	54.559	2	20689869	20813404
LG02	bin381	54.718	2	20589216	20689868
LG02	bin380	54.718	2	20421903	20589215
LG02	bin385	54.834	2	21039529	21106053
LG02	bin386	54.918	2	21106054	21287294
LG02	bin384	54.918	2	20915384	21039528
LG02	bin388	55.174	2	21374439	21523243
LG02	bin387	55.227	2	21287295	21374438
LG02	bin389	55.389	2	21523244	21624950
LG02	bin390	55.47	2	21624951	21673135
LG02	bin393	55.523	2	21949657	22036745
LG02	bin391	55.796	2	21673136	21840993
LG02	bin392	55.906	2	21840994	21949656
LG02	bin383	56.054	2	20813405	20915383
LG02	bin396	56.189	2	22532478	22649488
LG02	bin394	56.413	2	22036746	22126639
LG02	bin395	56.794	2	22126640	22532477
LG02	bin401	57.407	2	23047050	23113533
LG02	bin400	57.496	2	22946029	23047049
LG02	bin398	57.576	2	22743152	22829614
LG02	bin497	57.652	2	33039070	33145904
LG02	bin402	57.682	2	23113534	23225763
LG02	bin399	57.83	2	22829615	22946028
LG02	bin410	58.392	2	23941993	24039886
LG02	bin409	58.537	2	23831277	23941992
LG02	bin406	58.908	2	23514873	23624123
LG02	bin407	59.132	2	23624124	23736289
LG02	bin505	59.673	2	33936180	34041095
LG02	bin504	60.073	2	33847248	33936179
LG02	bin479	61.017	2	31121964	31248349
LG02	bin480	61.174	2	31248350	31349271
LG02	bin416	62.405	2	24549456	24649313
LG02	bin405	63.899	2	23446804	23514872
LG02	bin493	68.224	2	32641958	32749650
LG02	bin508	68.847	2	34248672	34348531
LG02	bin411	70.037	2	24039887	24147241
LG02	bin335	71.716	2	14648682	14700191
LG02	bin500	73.24	2	33448622	33546973
LG02	bin397	75.869	2	22649489	22743151
LG02	bin501	77.647	2	33546974	33649964
LG02	bin412	77.998	2	24147242	24234869
LG02	bin418	79.573	2	24749846	24849166
LG02	bin403	80.514	2	23225764	23343334
LG02	bin408	81.732	2	23736290	23831276
LG02	bin404	83.262	2	23343335	23446803
LG02	bin413	83.681	2	24234870	24349922
LG02	bin417	84.005	2	24649314	24749845
LG02	bin502	85.556	2	33649965	33741586
LG02	bin415	85.732	2	24434939	24549455
LG03	bin793	0	3	25044776	25149338
LG03	bin828	1.498	3	28717332	28844321
LG03	bin829	1.899	3	28844322	28948018
LG03	bin827	1.93	3	28621384	28717331
LG03	bin800	2.934	3	25740114	25849482
LG03	bin794	3.263	3	25149339	25177269
LG03	bin805	4.309	3	26239902	26311089
LG03	bin825	5.038	3	28366875	28546615
LG03	bin824	5.038	3	28348051	28366874
LG03	bin826	5.203	3	28546616	28621383
LG03	bin823	5.51	3	28244861	28348050
LG03	bin821	5.667	3	27794622	27926460
LG03	bin822	5.877	3	27926461	28244860
LG03	bin820	6.124	3	27730914	27794621
LG03	bin819	6.391	3	27646745	27730913
LG03	bin818	7.22	3	27537604	27646744
LG03	bin817	7.512	3	27446641	27537603
LG03	bin815	7.758	3	27223854	27320396
LG03	bin816	7.963	3	27320397	27446640
LG03	bin814	8.289	3	27148827	27223853
LG03	bin813	8.728	3	27048211	27148826
LG03	bin812	9.205	3	26947743	27048210
LG03	bin811	9.433	3	26834329	26947742
LG03	bin810	10.448	3	26715677	26834328
LG03	bin809	10.726	3	26641198	26715676
LG03	bin808	11.455	3	26543308	26641197
LG03	bin807	11.868	3	26412429	26543307
LG03	bin806	12.534	3	26311090	26412428
LG03	bin804	13.125	3	26149642	26239901
LG03	bin803	13.681	3	26049907	26149641
LG03	bin795	14.88	3	25177270	25310290
LG03	bin802	15.303	3	25945048	26049906
LG03	bin799	15.972	3	25621293	25740113
LG03	bin798	16.641	3	25504642	25621292
LG03	bin797	16.794	3	25449207	25504641
LG03	bin801	17.594	3	25849483	25945047
LG03	bin796	18.534	3	25310291	25449206
LG03	bin792	20.266	3	24949950	25044775
LG03	bin790	20.74	3	24605562	24732875
LG03	bin791	21.049	3	24732876	24949949
LG03	bin789	21.581	3	24526186	24605561
LG03	bin788	21.759	3	24427316	24526185
LG03	bin761	23.049	3	21741347	21830693
LG03	bin787	23.808	3	24335564	24427315
LG03	bin786	24.194	3	24220081	24335563
LG03	bin785	24.194	3	24118098	24220080
LG03	bin784	24.774	3	23998611	24118097
LG03	bin783	25.109	3	23949654	23998610
LG03	bin782	25.708	3	23841121	23949653
LG03	bin775	27.083	3	23147879	23242732
LG03	bin740	28.013	3	19413422	19535267
LG03	bin779	28.902	3	23524373	23641838
LG03	bin781	29.018	3	23742433	23841120
LG03	bin780	29.151	3	23641839	23742432
LG03	bin732	29.951	3	18533087	18646294
LG03	bin778	30.414	3	23446989	23524372
LG03	bin762	31.23	3	21830694	21910466
LG03	bin777	32.044	3	23335512	23446988
LG03	bin776	32.285	3	23242733	23335511
LG03	bin771	33.079	3	22659041	22760824
LG03	bin772	33.324	3	22760825	22932310
LG03	bin773	33.916	3	22932311	23027649
LG03	bin774	34.012	3	23027650	23147878
LG03	bin770	34.463	3	22641724	22659040
LG03	bin765	35.35	3	22149987	22213822
LG03	bin742	36.007	3	19619948	19723365
LG03	bin769	36.807	3	22547228	22641723
LG03	bin768	36.947	3	22443856	22547227
LG03	bin763	37.579	3	21910467	22040565
LG03	bin764	37.644	3	22040566	22149986
LG03	bin766	38.292	3	22213823	22346901
LG03	bin767	38.621	3	22346902	22443855
LG03	bin737	39.438	3	19144729	19245613
LG03	bin747	39.874	3	20248660	20338383
LG03	bin752	40.406	3	20819366	20945057
LG03	bin760	40.816	3	21640518	21741346
LG03	bin759	41.399	3	21519028	21640517
LG03	bin758	41.399	3	21422958	21519027
LG03	bin745	41.876	3	20043545	20135598
LG03	bin753	42.364	3	20945058	21036250
LG03	bin755	42.466	3	21124192	21249535
LG03	bin756	42.633	3	21249536	21256130
LG03	bin757	42.633	3	21256131	21422957
LG03	bin754	42.633	3	21036251	21124191
LG03	bin751	43.085	3	20679458	20819365
LG03	bin750	43.17	3	20595250	20679457
LG03	bin749	43.495	3	20446471	20595249
LG03	bin744	44.377	3	19847034	20043544
LG03	bin748	45.004	3	20338384	20446470
LG03	bin743	45.677	3	19723366	19847033
LG03	bin741	46.168	3	19535268	19619947
LG03	bin739	46.443	3	19292441	19413421
LG03	bin746	46.945	3	20135599	20248659
LG03	bin736	47.405	3	18946743	19144728
LG03	bin738	47.5	3	19245614	19292440
LG03	bin734	47.73	3	18748858	18833151
LG03	bin735	47.773	3	18833152	18946742
LG03	bin731	48.654	3	18442897	18533086
LG03	bin733	49.057	3	18646295	18748857
LG03	bin730	49.505	3	18345967	18442896
LG03	bin729	49.864	3	18245299	18345966
LG03	bin728	50.239	3	18110451	18245298
LG03	bin727	50.626	3	18047315	18110450
LG03	bin726	50.989	3	17947415	18047314
LG03	bin725	52.024	3	17820910	17947414
LG03	bin722	56.152	3	17549024	17617268
LG03	bin723	56.724	3	17617269	17741449
LG03	bin721	57.849	3	17436460	17549023
LG03	bin720	58.015	3	17303321	17436459
LG03	bin718	58.015	3	16967034	17249250
LG03	bin719	58.015	3	17249251	17303320
LG03	bin717	58.015	3	16949479	16967033
LG03	bin716	59.038	3	16803720	16949478
LG03	bin713	60.549	3	16476885	16592022
LG03	bin715	60.786	3	16700888	16803719
LG03	bin714	60.857	3	16592023	16700887
LG03	bin712	60.95	3	16425958	16476884
LG03	bin711	61.446	3	16238750	16425957
LG03	bin710	61.675	3	16141923	16238749
LG03	bin709	61.771	3	16025726	16141922
LG03	bin708	62.012	3	15933029	16025725
LG03	bin705	62.3	3	15602826	15650005
LG03	bin704	62.431	3	15544347	15602825
LG03	bin706	62.514	3	15650006	15833768
LG03	bin703	62.632	3	15366642	15544346
LG03	bin707	62.848	3	15833769	15933028
LG03	bin598	63.505	3	48289	148784
LG03	bin702	63.809	3	15137798	15366641
LG03	bin701	63.941	3	15037680	15137797
LG03	bin699	63.986	3	14627611	14920264
LG03	bin700	64.161	3	14920265	15037679
LG03	bin698	64.254	3	14516752	14627610
LG03	bin602	65.514	3	467737	675521
LG03	bin601	65.579	3	406185	467736
LG03	bin599	65.608	3	148785	159453
LG03	bin603	65.716	3	675522	929217
LG03	bin604	65.742	3	929218	1341592
LG03	bin600	65.817	3	159454	406184
LG03	bin693	66.299	3	14045178	14147987
LG03	bin697	66.507	3	14424273	14516751
LG03	bin696	66.611	3	14345216	14424272
LG03	bin606	67.374	3	1490569	1633803
LG03	bin605	67.395	3	1341593	1490568
LG03	bin611	67.573	3	2031171	2112493
LG03	bin610	67.588	3	1930605	2031170
LG03	bin608	67.641	3	1724717	1819487
LG03	bin607	67.709	3	1633804	1724716
LG03	bin614	67.862	3	2312504	2437848
LG03	bin612	67.945	3	2112494	2231434
LG03	bin613	67.985	3	2231435	2312503
LG03	bin609	67.985	3	1819488	1930604
LG03	bin692	68.883	3	13949901	14045177
LG03	bin691	68.957	3	13778301	13949900
LG03	bin687	69.074	3	13427313	13469596
LG03	bin689	69.136	3	13575297	13719986
LG03	bin686	69.136	3	13305731	13427312
LG03	bin690	69.136	3	13719987	13778300
LG03	bin688	69.197	3	13469597	13575296
LG03	bin684	69.389	3	13115230	13244037
LG03	bin682	69.389	3	12871893	12965036
LG03	bin683	69.389	3	12965037	13115229
LG03	bin685	69.483	3	13244038	13305730
LG03	bin681	69.58	3	12665026	12871892
LG03	bin680	69.852	3	12648427	12665025
LG03	bin615	70.882	3	2437849	2704073
LG03	bin617	70.996	3	2823635	2925551
LG03	bin616	71.021	3	2704074	2823634
LG03	bin619	71.123	3	3007054	3249955
LG03	bin618	71.21	3	2925552	3007053
LG03	bin678	71.567	3	12413201	12528485
LG03	bin679	71.745	3	12528486	12648426
LG03	bin623	72.269	3	3938649	4008998
LG03	bin622	72.598	3	3360815	3938648
LG03	bin620	72.693	3	3249956	3327546
LG03	bin621	72.693	3	3327547	3360814
LG03	bin673	73.908	3	11530055	11564249
LG03	bin674	74.045	3	11564250	11773992
LG03	bin676	74.172	3	12137516	12246852
LG03	bin675	74.172	3	11773993	12137515
LG03	bin672	74.316	3	11332345	11530054
LG03	bin677	74.642	3	12246853	12413200
LG03	bin695	75.126	3	14231028	14345215
LG03	bin694	75.218	3	14147988	14231027
LG03	bin671	75.846	3	11246440	11332344
LG03	bin670	76.023	3	11064067	11246439
LG03	bin669	76.113	3	11025129	11064066
LG03	bin664	76.34	3	10249971	10250434
LG03	bin665	76.554	3	10250435	10638000
LG03	bin658	76.7	3	9082040	9522034
LG03	bin663	76.817	3	10076184	10249970
LG03	bin660	76.905	3	9748892	9918808
LG03	bin661	76.905	3	9918809	10013049
LG03	bin659	76.959	3	9522035	9748891
LG03	bin662	77.03	3	10013050	10076183
LG03	bin667	77.198	3	10669677	10944247
LG03	bin668	77.24	3	10944248	11025128
LG03	bin666	77.315	3	10638001	10669676
LG03	bin657	77.445	3	8922769	9082039
LG03	bin648	77.754	3	6849158	7301422
LG03	bin643	77.754	3	6333318	6369854
LG03	bin645	77.754	3	6533691	6644587
LG03	bin647	77.754	3	6653457	6849157
LG03	bin646	77.837	3	6644588	6653456
LG03	bin650	77.9	3	7362906	7541861
LG03	bin651	77.9	3	7541862	7579215
LG03	bin649	77.9	3	7301423	7362905
LG03	bin644	77.9	3	6369855	6533690
LG03	bin653	77.995	3	8024991	8385341
LG03	bin655	78.042	3	8744644	8752677
LG03	bin652	78.083	3	7579216	8024990
LG03	bin654	78.108	3	8385342	8744643
LG03	bin656	78.264	3	8752678	8922768
LG03	bin641	78.495	3	5912569	6122319
LG03	bin642	78.495	3	6122320	6333317
LG03	bin624	79.225	3	4008999	4084174
LG03	bin625	79.237	3	4084175	4249890
LG03	bin639	79.572	3	5733451	5801259
LG03	bin640	79.653	3	5801260	5912568
LG03	bin638	79.782	3	5646712	5733450
LG03	bin634	79.943	3	5220973	5335798
LG03	bin635	80.06	3	5335799	5416670
LG03	bin637	80.222	3	5545774	5646711
LG03	bin636	80.34	3	5416671	5545773
LG03	bin631	80.69	3	4886372	5001537
LG03	bin633	80.806	3	5081885	5220972
LG03	bin632	80.87	3	5001538	5081884
LG03	bin629	81.147	3	4695214	4820049
LG03	bin630	81.289	3	4820050	4886371
LG03	bin628	81.562	3	4438868	4695213
LG03	bin627	83.763	3	4333963	4438867
LG03	bin626	98.369	3	4249891	4333962
LG04	bin1173	0	4	42596659	42720677
LG04	bin1213	7.395	4	47140843	47233309
LG04	bin1212	7.643	4	47045177	47140842
LG04	bin1225	12.607	4	48344692	48449619
LG04	bin1234	14.164	4	49232005	49349521
LG04	bin1241	15.299	4	49900697	50002108
LG04	bin1220	15.954	4	47849402	47877710
LG04	bin1235	16.79	4	49349522	49439494
LG04	bin1236	16.939	4	49439495	49482998
LG04	bin1238	17.207	4	49626623	49735327
LG04	bin1237	17.376	4	49482999	49626622
LG04	bin1239	17.588	4	49735328	49849897
LG04	bin1240	17.588	4	49849898	49900696
LG04	bin1233	18.524	4	49133308	49232004
LG04	bin1231	19.088	4	48863738	48997014
LG04	bin1232	19.599	4	48997015	49133307
LG04	bin1230	19.759	4	48790510	48863737
LG04	bin1229	19.99	4	48673689	48790509
LG04	bin1226	20.591	4	48449620	48474279
LG04	bin1228	21.039	4	48618712	48673688
LG04	bin1227	21.232	4	48474280	48618711
LG04	bin1224	21.959	4	48222594	48344691
LG04	bin1222	22.308	4	47993566	48139798
LG04	bin1223	22.424	4	48139799	48222593
LG04	bin1221	22.973	4	47877711	47993565
LG04	bin1177	24.3	4	42978139	43158186
LG04	bin1178	24.36	4	43158187	43345600
LG04	bin1175	24.716	4	42843396	42917037
LG04	bin1176	24.852	4	42917038	42978138
LG04	bin1209	25.637	4	46707525	46847898
LG04	bin1208	25.937	4	46628759	46707524
LG04	bin1215	26.436	4	47347619	47436600
LG04	bin1216	27.178	4	47436601	47544335
LG04	bin1217	27.655	4	47544336	47642159
LG04	bin1174	28.227	4	42720678	42843395
LG04	bin1207	29.138	4	46535212	46628758
LG04	bin1205	29.138	4	46304024	46433852
LG04	bin1206	29.512	4	46433853	46535211
LG04	bin1180	30.309	4	43442921	43534094
LG04	bin1179	30.651	4	43345601	43442920
LG04	bin1181	31.325	4	43534095	43623151
LG04	bin1182	31.325	4	43623152	43833336
LG04	bin1187	31.511	4	44324257	44429281
LG04	bin1186	31.779	4	44243131	44324256
LG04	bin1183	31.84	4	43833337	43863124
LG04	bin1185	31.886	4	43971505	44243130
LG04	bin1184	31.921	4	43863125	43971504
LG04	bin1188	32.015	4	44429282	44601427
LG04	bin1190	32.126	4	44697319	44904128
LG04	bin1189	32.147	4	44601428	44697318
LG04	bin1191	32.316	4	44904129	45004349
LG04	bin1192	32.445	4	45004350	45141675
LG04	bin1195	32.61	4	45341741	45447257
LG04	bin1198	32.789	4	45574385	45734216
LG04	bin1197	33.319	4	45548504	45574384
LG04	bin1193	33.995	4	45141676	45218809
LG04	bin1202	34.607	4	46038314	46141663
LG04	bin1100	35.043	4	34638512	34733665
LG04	bin1199	36.537	4	45734217	45777748
LG04	bin1196	37.051	4	45447258	45548503
LG04	bin1200	37.529	4	45777749	45948237
LG04	bin1201	37.736	4	45948238	46038313
LG04	bin1204	37.99	4	46248830	46304023
LG04	bin1194	38.22	4	45218810	45341740
LG04	bin1203	38.636	4	46141664	46248829
LG04	bin1099	39.328	4	34529685	34638511
LG04	bin1210	40.157	4	46847899	46890245
LG04	bin1211	40.186	4	46890246	47045176
LG04	bin1164	42.853	4	41640769	41748155
LG04	bin1138	43.692	4	38841111	38946930
LG04	bin1171	44.317	4	42445084	42548111
LG04	bin1151	45.198	4	40145992	40247814
LG04	bin1170	45.946	4	42326134	42445083
LG04	bin1146	46.733	4	39575648	39749115
LG04	bin1145	47.232	4	39541354	39575647
LG04	bin1169	48.078	4	42244675	42326133
LG04	bin1218	48.547	4	47642160	47720148
LG04	bin1219	48.547	4	47720149	47849401
LG04	bin1168	48.739	4	42091246	42244674
LG04	bin1166	49.126	4	41814467	41949300
LG04	bin1165	49.294	4	41748156	41814466
LG04	bin1167	49.723	4	41949301	42091245
LG04	bin1163	51.16	4	41542124	41640768
LG04	bin1162	51.526	4	41317910	41542123
LG04	bin1161	51.899	4	41110601	41317909
LG04	bin1160	52.832	4	41041096	41110600
LG04	bin1214	53.138	4	47233310	47347618
LG04	bin1144	53.564	4	39449815	39541353
LG04	bin1147	54.238	4	39749116	39810366
LG04	bin1150	55.307	4	40048307	40145991
LG04	bin1152	55.958	4	40247815	40281525
LG04	bin1159	56.253	4	40949189	41041095
LG04	bin1158	56.712	4	40770499	40949188
LG04	bin1141	57.171	4	39148928	39243460
LG04	bin1153	57.358	4	40281526	40437333
LG04	bin1154	57.555	4	40437334	40549269
LG04	bin1157	58.189	4	40748953	40770498
LG04	bin1156	58.605	4	40610465	40748952
LG04	bin1155	58.77	4	40549270	40610464
LG04	bin1098	59.706	4	34448592	34529684
LG04	bin1149	60.356	4	39945019	40048306
LG04	bin1148	60.671	4	39810367	39945018
LG04	bin1143	61.489	4	39347505	39449814
LG04	bin1142	61.831	4	39243461	39347504
LG04	bin1140	63.238	4	39010849	39148927
LG04	bin1139	63.73	4	38946931	39010848
LG04	bin1136	65.264	4	38634944	38733536
LG04	bin1137	66.452	4	38733537	38841110
LG04	bin1121	68.322	4	36846817	36927429
LG04	bin1135	69.596	4	38538915	38634943
LG04	bin1134	70.051	4	38392246	38538914
LG04	bin1133	70.348	4	38349006	38392245
LG04	bin1132	70.783	4	38148599	38349005
LG04	bin1131	71.312	4	37945148	38148598
LG04	bin1130	71.891	4	37737148	37945147
LG04	bin1129	72.81	4	37644176	37737147
LG04	bin1128	73.358	4	37499314	37644175
LG04	bin1127	73.596	4	37373307	37499313
LG04	bin1126	74.14	4	37338720	37373306
LG04	bin1125	74.373	4	37249360	37338719
LG04	bin1124	75.188	4	37083023	37249359
LG04	bin1123	75.55	4	37015312	37083022
LG04	bin1122	76.566	4	36927430	37015311
LG04	bin1046	77.251	4	27242923	27336907
LG04	bin1101	79.498	4	34733666	34820236
LG04	bin1120	80.428	4	36732987	36846816
LG04	bin1117	80.595	4	36424939	36483254
LG04	bin1118	80.694	4	36483255	36648767
LG04	bin1116	80.817	4	36341549	36424938
LG04	bin1115	80.817	4	36247054	36341548
LG04	bin1119	80.92	4	36648768	36732986
LG04	bin1114	81.057	4	36139860	36247053
LG04	bin1113	81.395	4	36012398	36139859
LG04	bin1107	81.588	4	35447776	35523100
LG04	bin1112	81.713	4	35923182	36012397
LG04	bin1043	81.74	4	26849154	26881405
LG04	bin1110	81.881	4	35746665	35817956
LG04	bin1111	82.011	4	35817957	35923181
LG04	bin1109	82.108	4	35630777	35746664
LG04	bin1108	82.181	4	35523101	35630776
LG04	bin1105	82.451	4	35109807	35221112
LG04	bin1106	82.704	4	35221113	35447775
LG04	bin1102	82.83	4	34820237	34929187
LG04	bin1104	82.83	4	35011481	35109806
LG04	bin1103	83.209	4	34929188	35011480
LG04	bin1097	87.002	4	34349897	34448591
LG04	bin1096	87.523	4	34181415	34349896
LG04	bin1095	87.708	4	34146851	34181414
LG04	bin1093	88.44	4	33932652	34026617
LG04	bin1094	88.605	4	34026618	34146850
LG04	bin1092	88.86	4	33774290	33932651
LG04	bin1091	88.86	4	33746626	33774289
LG04	bin1090	90.489	4	33617849	33746625
LG04	bin1014	90.526	4	21838923	21949754
LG04	bin1089	91.796	4	33520976	33617848
LG04	bin1087	92.611	4	32971230	33224816
LG04	bin1088	92.787	4	33224817	33520975
LG04	bin1086	93.07	4	32948730	32971229
LG04	bin1085	93.72	4	32846699	32948729
LG04	bin1084	94.526	4	32674216	32846698
LG04	bin1083	95.591	4	32606606	32674215
LG04	bin1081	96.103	4	32449823	32505722
LG04	bin1045	96.289	4	27089171	27242922
LG04	bin1082	96.647	4	32505723	32606605
LG04	bin1080	97.672	4	32349748	32449822
LG04	bin1044	97.825	4	26881406	27089170
LG04	bin1079	98.355	4	32246972	32349747
LG04	bin1078	99.288	4	32007383	32246971
LG04	bin1077	99.509	4	31925477	32007382
LG04	bin1076	99.629	4	31795916	31925476
LG04	bin1074	99.739	4	31561531	31695681
LG04	bin1075	99.841	4	31695682	31795915
LG04	bin1073	100.042	4	31224485	31561530
LG04	bin1072	100.225	4	31135392	31224484
LG04	bin1071	100.605	4	31035181	31135391
LG04	bin1070	100.994	4	30641367	31035180
LG04	bin1068	101.557	4	30401765	30462895
LG04	bin1069	101.557	4	30462896	30641366
LG04	bin1042	103.906	4	26635298	26849153
LG04	bin1064	104.58	4	30039404	30142381
LG04	bin1062	105.136	4	29847933	29898004
LG04	bin1063	105.309	4	29898005	30039403
LG04	bin1061	105.883	4	29588610	29847932
LG04	bin1060	106.229	4	29386188	29588609
LG04	bin1059	106.389	4	28902123	29386187
LG04	bin1058	106.639	4	28771697	28902122
LG04	bin1057	106.777	4	28717851	28771696
LG04	bin1056	107.695	4	28526715	28717850
LG04	bin1054	107.996	4	28138990	28161018
LG04	bin1055	108.2	4	28161019	28526714
LG04	bin1052	108.875	4	27910121	28041764
LG04	bin1053	109.078	4	28041765	28138989
LG04	bin1026	109.963	4	24020218	24108654
LG04	bin1027	110.358	4	24108655	24241975
LG04	bin1051	110.787	4	27840438	27910120
LG04	bin1050	111.194	4	27581705	27840437
LG04	bin1049	111.254	4	27485205	27581704
LG04	bin1048	111.504	4	27445847	27485204
LG04	bin1047	111.88	4	27336908	27445846
LG04	bin1025	113.451	4	23945234	24020217
LG04	bin1033	113.843	4	24732755	24784782
LG04	bin1039	114.233	4	25348250	25370394
LG04	bin1041	115.049	4	26031448	26635297
LG04	bin1040	115.218	4	25370395	26031447
LG04	bin1032	115.838	4	24559708	24732754
LG04	bin1031	115.974	4	24539271	24559707
LG04	bin1028	116.224	4	24241976	24313390
LG04	bin1029	116.297	4	24313391	24371953
LG04	bin1030	116.455	4	24371954	24539270
LG04	bin1024	116.573	4	23839818	23945233
LG04	bin1023	116.752	4	23366662	23839817
LG04	bin1021	116.835	4	23044923	23089558
LG04	bin1022	116.886	4	23089559	23366661
LG04	bin1067	117.826	4	30345722	30401764
LG04	bin969	118.493	4	16139031	16243952
LG04	bin1018	118.806	4	22507732	22800269
LG04	bin1019	119.093	4	22800270	22937975
LG04	bin1017	119.221	4	22103706	22507731
LG04	bin1016	120.086	4	21991005	22103705
LG04	bin1020	120.893	4	22937976	23044922
LG04	bin1015	121.982	4	21949755	21991004
LG04	bin1009	123.864	4	21100157	21223006
LG04	bin1008	123.994	4	20895120	21100156
LG04	bin1006	124.205	4	20672566	20821821
LG04	bin1007	124.347	4	20821822	20895119
LG04	bin943	125.231	4	13243739	13349405
LG04	bin944	125.349	4	13349406	13435548
LG04	bin942	125.571	4	12945525	13243738
LG04	bin1004	126.035	4	20398103	20631867
LG04	bin1005	126.24	4	20631868	20672565
LG04	bin941	126.65	4	12849730	12945524
LG04	bin1011	127.127	4	21310720	21642092
LG04	bin1010	127.169	4	21223007	21310719
LG04	bin940	127.583	4	12742878	12849729
LG04	bin1003	128.571	4	20305411	20398102
LG04	bin1002	128.707	4	20125779	20305410
LG04	bin1000	128.888	4	19931505	20022712
LG04	bin1001	129.048	4	20022713	20125778
LG04	bin999	129.239	4	19802266	19931504
LG04	bin1012	130.011	4	21642093	21741396
LG04	bin998	130.75	4	19732310	19802265
LG04	bin997	130.859	4	19525789	19732309
LG04	bin996	131.129	4	19314749	19525788
LG04	bin992	132.028	4	18948851	19045570
LG04	bin990	132.615	4	18729998	18794738
LG04	bin991	132.954	4	18794739	18948850
LG04	bin989	133.552	4	18646864	18729997
LG04	bin988	133.691	4	18514230	18646863
LG04	bin987	134.128	4	18393967	18514229
LG04	bin985	134.481	4	18132299	18262700
LG04	bin986	134.481	4	18262701	18393966
LG04	bin983	134.869	4	17867099	17978082
LG04	bin984	135.059	4	17978083	18132298
LG04	bin970	136.225	4	16243953	16328950
LG04	bin982	136.995	4	17720588	17867098
LG04	bin981	137.151	4	17595323	17720587
LG04	bin980	137.151	4	17401814	17595322
LG04	bin979	137.481	4	17212609	17401813
LG04	bin993	138.15	4	19045571	19140135
LG04	bin978	138.867	4	17096220	17212608
LG04	bin977	139.203	4	17033708	17096219
LG04	bin995	139.953	4	19244247	19314748
LG04	bin976	140.961	4	16936682	17033707
LG04	bin939	141.856	4	12645111	12742877
LG04	bin938	142.254	4	12543701	12645110
LG04	bin975	143.256	4	16745245	16936681
LG04	bin972	143.417	4	16397637	16542734
LG04	bin973	143.681	4	16542735	16624651
LG04	bin971	143.962	4	16328951	16397636
LG04	bin968	144.286	4	16049074	16139030
LG04	bin974	144.801	4	16624652	16745244
LG04	bin964	145.151	4	15633840	15693164
LG04	bin963	145.308	4	15449227	15633839
LG04	bin965	145.514	4	15693165	15776290
LG04	bin966	146.867	4	15776291	15905183
LG04	bin967	147.16	4	15905184	16049073
LG04	bin962	147.55	4	15327147	15449226
LG04	bin961	147.75	4	15227720	15327146
LG04	bin960	148.125	4	15086322	15227719
LG04	bin958	148.824	4	14930063	14984931
LG04	bin959	149.219	4	14984932	15086321
LG04	bin957	149.581	4	14847745	14930062
LG04	bin955	149.8	4	14573026	14667849
LG04	bin956	149.93	4	14667850	14847744
LG04	bin950	150.315	4	13936218	13975284
LG04	bin952	150.523	4	14057433	14445588
LG04	bin951	150.641	4	13975285	14057432
LG04	bin954	151.309	4	14544278	14573025
LG04	bin953	151.309	4	14445589	14544277
LG04	bin949	151.803	4	13847794	13936217
LG04	bin947	152.368	4	13613172	13736253
LG04	bin948	152.589	4	13736254	13847793
LG04	bin994	153.459	4	19140136	19244246
LG04	bin946	154.09	4	13528633	13613171
LG04	bin945	154.229	4	13435549	13528632
LG04	bin832	155.286	4	42413	124043
LG04	bin835	155.375	4	252062	513746
LG04	bin833	155.375	4	124044	246555
LG04	bin834	155.561	4	246556	252061
LG04	bin937	155.819	4	12449540	12543700
LG04	bin837	156.344	4	582890	693433
LG04	bin838	156.355	4	693434	927983
LG04	bin839	156.405	4	927984	1048153
LG04	bin836	156.492	4	513747	582889
LG04	bin934	157.283	4	12080860	12242175
LG04	bin936	157.302	4	12315407	12449539
LG04	bin935	157.583	4	12242176	12315406
LG04	bin933	157.645	4	12036528	12080859
LG04	bin842	158.278	4	1226125	1447579
LG04	bin841	158.278	4	1146941	1226124
LG04	bin840	158.414	4	1048154	1146940
LG04	bin843	158.697	4	1447580	1544393
LG04	bin932	159.256	4	11943504	12036527
LG04	bin930	159.599	4	11727149	11839117
LG04	bin931	159.612	4	11839118	11943503
LG04	bin844	159.896	4	1544394	1623455
LG04	bin926	160.384	4	11224134	11348867
LG04	bin929	160.461	4	11471077	11727148
LG04	bin928	160.573	4	11420810	11471076
LG04	bin927	160.619	4	11348868	11420809
LG04	bin846	161.103	4	1719639	1815440
LG04	bin848	161.103	4	1908551	2048664
LG04	bin845	161.24	4	1623456	1719638
LG04	bin847	161.304	4	1815441	1908550
LG04	bin925	161.474	4	11063092	11224133
LG04	bin924	161.624	4	11049233	11063091
LG04	bin850	161.799	4	2147433	2150854
LG04	bin849	161.849	4	2048665	2147432
LG04	bin923	162.177	4	10942113	11049232
LG04	bin922	162.243	4	10841373	10942112
LG04	bin852	162.548	4	2325389	2433700
LG04	bin851	162.668	4	2150855	2325388
LG04	bin919	163.182	4	10344759	10530165
LG04	bin921	163.279	4	10677700	10841372
LG04	bin920	163.36	4	10530166	10677699
LG04	bin918	163.74	4	10166873	10344758
LG04	bin917	163.877	4	10144758	10166872
LG04	bin856	165.425	4	2743809	2839755
LG04	bin855	165.499	4	2610619	2743808
LG04	bin854	165.566	4	2545634	2610618
LG04	bin857	165.648	4	2839756	2933876
LG04	bin916	166.242	4	9985993	10144757
LG04	bin858	166.615	4	2933877	3027788
LG04	bin915	167.678	4	9890104	9985992
LG04	bin911	167.678	4	9547363	9646134
LG04	bin912	167.835	4	9646135	9687202
LG04	bin914	167.835	4	9839464	9890103
LG04	bin913	167.835	4	9687203	9839463
LG04	bin910	168.015	4	9061351	9547362
LG04	bin862	168.734	4	3543707	3625818
LG04	bin860	168.941	4	3146411	3304178
LG04	bin859	168.983	4	3027789	3146410
LG04	bin904	169.846	4	8424356	8541291
LG04	bin905	169.924	4	8541292	8630068
LG04	bin906	170.13	4	8630069	8690896
LG04	bin903	170.214	4	8330448	8424355
LG04	bin908	170.403	4	8809642	8878940
LG04	bin907	170.48	4	8690897	8809641
LG04	bin909	170.59	4	8878941	9061350
LG04	bin861	171.834	4	3304179	3543706
LG04	bin900	172.394	4	7974977	8114534
LG04	bin899	172.496	4	7904797	7974976
LG04	bin902	172.839	4	8234649	8330447
LG04	bin901	172.986	4	8114535	8234648
LG04	bin898	173.234	4	7843133	7904796
LG04	bin897	173.234	4	7747645	7843132
LG04	bin895	173.688	4	7344973	7499689
LG04	bin894	174.404	4	7233341	7344972
LG04	bin896	174.715	4	7499690	7747644
LG04	bin893	174.971	4	7149123	7233340
LG04	bin864	176.768	4	3703859	3845560
LG04	bin867	177.345	4	4046585	4216116
LG04	bin868	177.409	4	4216117	4324007
LG04	bin865	177.893	4	3845561	3882125
LG04	bin866	177.929	4	3882126	4046584
LG04	bin892	178.354	4	6844515	7149122
LG04	bin872	179.034	4	4846821	4932197
LG04	bin871	179.034	4	4582677	4846820
LG04	bin870	179.094	4	4549340	4582676
LG04	bin869	179.631	4	4324008	4549339
LG04	bin874	179.986	4	5045945	5118585
LG04	bin873	180.319	4	4932198	5045944
LG04	bin875	180.733	4	5118586	5243055
LG04	bin876	181.055	4	5243056	5339861
LG04	bin877	181.202	4	5339862	5446422
LG04	bin878	181.514	4	5446423	5534520
LG04	bin881	181.694	4	5705206	5824282
LG04	bin879	181.757	4	5534521	5646575
LG04	bin882	181.843	4	5824283	5876459
LG04	bin880	181.843	4	5646576	5705205
LG04	bin883	181.955	4	5876460	6040001
LG04	bin884	182.06	4	6040002	6116152
LG04	bin886	182.126	4	6153169	6341402
LG04	bin885	182.157	4	6116153	6153168
LG04	bin890	182.273	4	6629356	6742911
LG04	bin891	182.33	4	6742912	6844514
LG04	bin888	182.411	4	6403567	6548138
LG04	bin887	182.466	4	6341403	6403566
LG04	bin889	182.572	4	6548139	6629355
LG04	bin853	190.059	4	2433701	2545633
LG05	bin1242	0	5	47800	123333
LG05	bin1244	0.247	5	171818	276564
LG05	bin1243	0.406	5	123334	171817
LG05	bin1246	0.686	5	441684	542638
LG05	bin1245	0.923	5	276565	441683
LG05	bin1247	2.902	5	542639	632817
LG05	bin1251	3.381	5	936192	1018292
LG05	bin1249	3.596	5	741947	807114
LG05	bin1248	3.596	5	632818	741946
LG05	bin1250	3.596	5	807115	936191
LG05	bin1252	3.94	5	1018293	1136716
LG05	bin1254	5.874	5	1248545	1281598
LG05	bin1253	5.874	5	1136717	1248544
LG05	bin1255	6.21	5	1281599	1512962
LG05	bin1257	6.506	5	1600346	1702594
LG05	bin1256	6.679	5	1512963	1600345
LG05	bin1258	6.679	5	1702595	1848226
LG05	bin1259	7.34	5	1848227	1948258
LG05	bin1260	7.544	5	1948259	2031510
LG05	bin1261	7.72	5	2031511	2148584
LG05	bin1262	7.893	5	2148585	2238238
LG05	bin1263	8.513	5	2238239	2339665
LG05	bin1264	8.949	5	2339666	2350152
LG05	bin1265	9.3	5	2350153	2527246
LG05	bin1266	9.3	5	2527247	2617207
LG05	bin1267	9.556	5	2617208	2743657
LG05	bin1268	10.152	5	2743658	2843116
LG05	bin1269	10.462	5	2843117	2901230
LG05	bin1270	11.077	5	2901231	3046796
LG05	bin1271	12.657	5	3046797	3112469
LG05	bin1272	13.401	5	3112470	3188311
LG05	bin1273	13.51	5	3188312	3349752
LG05	bin1276	16.031	5	3542640	3648987
LG05	bin1274	16.283	5	3349753	3376685
LG05	bin1275	16.485	5	3376686	3542639
LG05	bin1277	16.858	5	3648988	3737592
LG05	bin1279	17.382	5	3828766	3931750
LG05	bin1280	17.633	5	3931751	4020742
LG05	bin1281	17.706	5	4020743	4146237
LG05	bin1278	17.918	5	3737593	3828765
LG05	bin1282	19.467	5	4146238	4232395
LG05	bin1283	20.027	5	4232396	4302270
LG05	bin1284	20.329	5	4302271	4429690
LG05	bin1286	21.397	5	4531181	4640038
LG05	bin1285	21.788	5	4429691	4531180
LG05	bin1287	21.931	5	4640039	4741773
LG05	bin1288	22.266	5	4741774	4837521
LG05	bin1289	22.441	5	4837522	4907878
LG05	bin1290	22.571	5	4907879	5039464
LG05	bin1292	22.847	5	5076452	5249369
LG05	bin1293	23.125	5	5249370	5349265
LG05	bin1291	23.598	5	5039465	5076451
LG05	bin1294	24.351	5	5349266	5447403
LG05	bin1296	24.613	5	5476682	5643026
LG05	bin1295	24.74	5	5447404	5476681
LG05	bin1297	25.107	5	5643027	5732479
LG05	bin1298	25.656	5	5732480	5819156
LG05	bin1299	26.585	5	5819157	5934785
LG05	bin1301	27.535	5	5957754	6115068
LG05	bin1300	27.719	5	5934786	5957753
LG05	bin1302	29.007	5	6115069	6248303
LG05	bin1303	29.795	5	6248304	6252108
LG05	bin1304	29.795	5	6252109	6510323
LG05	bin1305	30.078	5	6510324	6636595
LG05	bin1307	30.461	5	6720742	6770100
LG05	bin1306	30.566	5	6636596	6720741
LG05	bin1308	30.841	5	6770101	6941626
LG05	bin1309	31.574	5	6941627	7049871
LG05	bin1310	32.264	5	7049872	7136318
LG05	bin1311	33.567	5	7136319	7195826
LG05	bin1315	35.317	5	7645630	7718570
LG05	bin1312	35.67	5	7195827	7322078
LG05	bin1313	36.026	5	7322079	7531253
LG05	bin1314	36.618	5	7531254	7645629
LG05	bin1316	37.206	5	7718571	7806913
LG05	bin1317	37.583	5	7806914	7948986
LG05	bin1318	40.246	5	7948987	8038003
LG05	bin1323	41.679	5	8526425	8643494
LG05	bin1321	42.314	5	8321301	8439892
LG05	bin1324	42.968	5	8643495	8732426
LG05	bin1322	43.298	5	8439893	8526424
LG05	bin1319	43.797	5	8038004	8233235
LG05	bin1320	44.386	5	8233236	8321300
LG05	bin1330	45.386	5	9249414	9347218
LG05	bin1329	45.768	5	9106680	9249413
LG05	bin1325	46.125	5	8732427	8847377
LG05	bin1327	46.736	5	8948392	8958646
LG05	bin1326	47.127	5	8847378	8948391
LG05	bin1328	47.781	5	8958647	9106679
LG05	bin1331	48.524	5	9347219	9446247
LG05	bin1333	48.681	5	9509111	9644850
LG05	bin1332	48.794	5	9446248	9509110
LG05	bin1334	49.195	5	9644851	9709370
LG05	bin1335	49.734	5	9709371	9834939
LG05	bin1336	50.532	5	9834940	9929483
LG05	bin1337	51.441	5	9929484	10123865
LG05	bin1338	51.727	5	10123866	10235926
LG05	bin1339	52.241	5	10235927	10349668
LG05	bin1340	52.531	5	10349669	10423168
LG05	bin1341	52.531	5	10423169	10543429
LG05	bin1342	53.483	5	10543430	10635662
LG05	bin1344	54.537	5	10736549	10807171
LG05	bin1343	54.794	5	10635663	10736548
LG05	bin1346	55.01	5	10908298	11044874
LG05	bin1345	55.206	5	10807172	10908297
LG05	bin1347	55.807	5	11044875	11093466
LG05	bin1348	56.057	5	11093467	11175013
LG05	bin1349	56.209	5	11175014	11309756
LG05	bin1352	56.567	5	11466307	11831678
LG05	bin1350	56.567	5	11309757	11419373
LG05	bin1351	56.651	5	11419374	11466306
LG05	bin1374	57.593	5	14545524	14645906
LG05	bin1354	58.338	5	11996866	12115878
LG05	bin1353	58.338	5	11831679	11996865
LG05	bin1356	58.583	5	12154995	12294956
LG05	bin1355	58.736	5	12115879	12154994
LG05	bin1357	58.959	5	12294957	12414336
LG05	bin1358	59.283	5	12414337	12534793
LG05	bin1359	59.377	5	12534794	12741773
LG05	bin1361	59.871	5	12922940	12998204
LG05	bin1360	60.152	5	12741774	12922939
LG05	bin1362	60.387	5	12998205	13110697
LG05	bin1365	60.516	5	13322496	13367677
LG05	bin1366	60.784	5	13367678	13536977
LG05	bin1370	61.021	5	13916681	14026242
LG05	bin1367	61.164	5	13536978	13617120
LG05	bin1369	61.314	5	13698397	13916680
LG05	bin1368	61.314	5	13617121	13698396
LG05	bin1371	61.683	5	14026243	14134114
LG05	bin1372	62.085	5	14134115	14227155
LG05	bin1364	62.402	5	13241811	13322495
LG05	bin1373	62.712	5	14227156	14545523
LG05	bin1375	63.059	5	14645907	14826289
LG05	bin1376	63.129	5	14826290	14903240
LG05	bin1377	63.478	5	14903241	15034790
LG05	bin1363	63.914	5	13110698	13241810
LG05	bin1378	64.62	5	15034791	15109707
LG05	bin1380	64.817	5	15233887	15337751
LG05	bin1379	64.936	5	15109708	15233886
LG05	bin1381	65.23	5	15337752	15430732
LG05	bin1382	65.27	5	15430733	15510688
LG05	bin1383	65.378	5	15510689	15608988
LG05	bin1385	65.551	5	15740373	15824985
LG05	bin1384	65.727	5	15608989	15740372
LG05	bin1386	65.767	5	15824986	16341046
LG05	bin1389	65.848	5	16678359	16840454
LG05	bin1387	65.848	5	16341047	16485096
LG05	bin1388	66.074	5	16485097	16678358
LG05	bin1394	66.789	5	17242805	17335455
LG05	bin1395	66.91	5	17335456	17434004
LG05	bin1393	66.973	5	17086714	17242804
LG05	bin1392	67.46	5	17046172	17086713
LG05	bin1405	68.517	5	18741160	18759716
LG05	bin1406	68.625	5	18759717	18863751
LG05	bin1396	69.413	5	17434005	17530756
LG05	bin1407	70.785	5	18863752	19012488
LG05	bin1402	71.038	5	18236728	18302404
LG05	bin1401	71.235	5	18026191	18236727
LG05	bin1400	71.363	5	17847333	18026190
LG05	bin1403	71.447	5	18302405	18444844
LG05	bin1404	71.633	5	18444845	18741159
LG05	bin1399	71.707	5	17738760	17847332
LG05	bin1408	72.205	5	19012489	19050579
LG05	bin1410	72.205	5	19341432	19351383
LG05	bin1409	72.345	5	19050580	19341431
LG05	bin1411	72.345	5	19351384	19523434
LG05	bin1412	72.483	5	19523435	19611090
LG05	bin1413	72.743	5	19611091	20041194
LG05	bin1414	73.479	5	20041195	20247845
LG05	bin1417	73.992	5	20490116	20808307
LG05	bin1415	73.992	5	20247846	20297427
LG05	bin1416	74.175	5	20297428	20490115
LG05	bin1418	74.584	5	20808308	21030204
LG05	bin1419	75.395	5	21030205	21138517
LG05	bin1420	76.001	5	21138518	21210684
LG05	bin1429	76.53	5	22308006	22447170
LG05	bin1427	76.702	5	22032410	22231993
LG05	bin1428	76.784	5	22231994	22308005
LG05	bin1430	76.784	5	22447171	22453819
LG05	bin1431	76.883	5	22453820	22552758
LG05	bin1434	77.168	5	22781732	22947424
LG05	bin1433	77.318	5	22747807	22781731
LG05	bin1432	77.539	5	22552759	22747806
LG05	bin1435	78.106	5	22947425	22986649
LG05	bin1426	78.513	5	21940321	22032409
LG05	bin1436	79.064	5	22986650	23121103
LG05	bin1437	79.196	5	23121104	23242178
LG05	bin1438	79.409	5	23242179	23309712
LG05	bin1439	79.596	5	23309713	23426603
LG05	bin1440	79.788	5	23426604	23513892
LG05	bin1441	80.498	5	23513893	24036779
LG05	bin1442	81.529	5	24036780	24115739
LG05	bin1443	82.05	5	24115740	24229932
LG05	bin1445	82.213	5	24437212	24518373
LG05	bin1444	82.403	5	24229933	24437211
LG05	bin1446	82.877	5	24518374	24566802
LG05	bin1448	83.105	5	24659680	24978347
LG05	bin1447	83.105	5	24566803	24659679
LG05	bin1449	83.392	5	24978348	25136340
LG05	bin1450	83.97	5	25136341	25437085
LG05	bin1453	84.264	5	25709802	25841969
LG05	bin1452	84.264	5	25511408	25709801
LG05	bin1451	84.39	5	25437086	25511407
LG05	bin1425	85.042	5	21847500	21940320
LG05	bin1455	85.583	5	25935114	26039295
LG05	bin1456	85.843	5	26039296	26144809
LG05	bin1454	85.843	5	25841970	25935113
LG05	bin1459	86.382	5	26337939	26437399
LG05	bin1457	86.382	5	26144810	26238907
LG05	bin1458	86.666	5	26238908	26337938
LG05	bin1422	87.109	5	21529022	21616989
LG05	bin1421	87.109	5	21210685	21529021
LG05	bin1461	87.303	5	26486958	26747861
LG05	bin1460	87.43	5	26437400	26486957
LG05	bin1423	87.737	5	21616990	21748045
LG05	bin1424	88.163	5	21748046	21847499
LG05	bin1462	88.652	5	26747862	26823776
LG05	bin1398	89.755	5	17649710	17738759
LG05	bin1469	90.842	5	27533623	27639886
LG05	bin1470	90.842	5	27639887	27703744
LG05	bin1468	91.414	5	27448339	27533622
LG05	bin1465	91.972	5	27021045	27226784
LG05	bin1466	91.972	5	27226785	27251662
LG05	bin1467	92.205	5	27251663	27448338
LG05	bin1464	92.435	5	26856093	27021044
LG05	bin1463	92.679	5	26823777	26856092
LG05	bin1472	94.113	5	27794958	27944496
LG05	bin1471	94.139	5	27703745	27794957
LG05	bin1473	95.172	5	27944497	27950561
LG05	bin1474	95.333	5	27950562	28180409
LG05	bin1475	95.722	5	28180410	28263199
LG05	bin1476	96.127	5	28263200	28405780
LG05	bin1477	96.703	5	28405781	28635792
LG05	bin1478	97.417	5	28635793	28718131
LG05	bin1479	97.935	5	28718132	28808604
LG05	bin1480	98.06	5	28808605	29016438
LG05	bin1481	98.326	5	29016439	29316950
LG05	bin1482	98.567	5	29316951	29360077
LG05	bin1483	98.951	5	29360078	29567407
LG05	bin1485	98.951	5	29669005	29778903
LG05	bin1484	99.127	5	29567408	29669004
LG05	bin1486	99.362	5	29778904	29944699
LG05	bin1487	99.504	5	29944700	30222090
LG05	bin1488	99.585	5	30222091	30297198
LG05	bin1489	99.812	5	30297199	30443628
LG05	bin1490	100.01	5	30443629	30514819
LG05	bin1491	100.842	5	30514820	30740899
LG05	bin1492	101.281	5	30740900	30849798
LG05	bin1493	102.106	5	30849799	30935219
LG05	bin1494	102.569	5	30935220	30994172
LG05	bin1495	102.961	5	30994173	31120887
LG05	bin1496	103.156	5	31120888	31191762
LG05	bin1498	103.378	5	31313327	31370944
LG05	bin1497	103.602	5	31191763	31313326
LG05	bin1499	103.987	5	31370945	31620840
LG05	bin1500	104.153	5	31620841	31746582
LG05	bin1501	105.19	5	31746583	31793960
LG05	bin1502	106.115	5	31793961	32129062
LG05	bin1503	106.512	5	32129063	32245703
LG05	bin1504	107.555	5	32245704	32317006
LG05	bin1505	107.555	5	32317007	32368819
LG05	bin1506	107.827	5	32368820	32453549
LG05	bin1508	108.077	5	32638677	32725130
LG05	bin1507	108.221	5	32453550	32638676
LG05	bin1509	108.495	5	32725131	32841829
LG05	bin1510	109.27	5	32841830	33141301
LG05	bin1511	109.94	5	33141302	33227668
LG05	bin1515	114.248	5	33533576	33641553
LG05	bin1517	115.583	5	33677203	33813249
LG05	bin1518	115.73	5	33813250	33888176
LG05	bin1516	115.73	5	33641554	33677202
LG05	bin1519	116.225	5	33888177	34023492
LG05	bin1520	117.162	5	34023493	34138917
LG05	bin1523	118.684	5	34348655	34540764
LG05	bin1521	119.199	5	34138918	34247658
LG05	bin1524	120.24	5	34540765	34640201
LG05	bin1525	120.548	5	34640202	34660008
LG05	bin1526	120.71	5	34660009	34818700
LG05	bin1527	121.551	5	34818701	34932346
LG05	bin1528	121.551	5	34932347	35029543
LG05	bin1530	122.802	5	35140023	35239454
LG05	bin1529	122.992	5	35029544	35140022
LG05	bin1534	123.77	5	35540253	35630877
LG05	bin1531	124.896	5	35239455	35255769
LG05	bin1533	125.252	5	35408299	35540252
LG05	bin1532	125.63	5	35255770	35408298
LG05	bin1535	127.358	5	35630878	35808752
LG05	bin1536	127.938	5	35808753	35901547
LG05	bin1548	129.284	5	37048903	37146488
LG05	bin1549	129.562	5	37146489	37247647
LG05	bin1553	129.735	5	37598984	37711108
LG05	bin1552	129.892	5	37445585	37598983
LG05	bin1551	130.012	5	37301216	37445584
LG05	bin1550	130.053	5	37247648	37301215
LG05	bin1554	130.358	5	37711109	37830675
LG05	bin1555	131.065	5	37830676	37906667
LG05	bin1556	132.69	5	37906668	38000670
LG05	bin1557	133.016	5	38000671	38108483
LG05	bin1558	133.383	5	38108484	38195395
LG05	bin1559	134.86	5	38195396	38316915
LG05	bin1560	135.324	5	38316916	38606887
LG05	bin1561	135.738	5	38606888	38758112
LG05	bin1562	136.319	5	38758113	38942803
LG05	bin1563	136.743	5	38942804	39044811
LG05	bin1564	137.189	5	39044812	39122033
LG05	bin1547	138.05	5	36936878	37048902
LG05	bin1565	138.405	5	39122034	39197222
LG05	bin1545	138.69	5	36739021	36839860
LG05	bin1566	138.925	5	39197223	39345798
LG05	bin1546	140.236	5	36839861	36936877
LG05	bin1539	141.416	5	36112585	36189706
LG05	bin1540	142.155	5	36189707	36302974
LG05	bin1541	142.527	5	36302975	36448253
LG05	bin1542	142.747	5	36448254	36528280
LG05	bin1543	143.144	5	36528281	36646173
LG05	bin1544	143.268	5	36646174	36739020
LG05	bin1538	143.756	5	36010737	36112584
LG05	bin1537	143.822	5	35901548	36010736
LG05	bin1568	144.043	5	39423065	39537787
LG05	bin1567	144.043	5	39345799	39423064
LG05	bin1569	144.42	5	39537788	39631530
LG05	bin1571	145.563	5	39736443	39846842
LG05	bin1570	145.987	5	39631531	39736442
LG05	bin1572	147.197	5	39846843	39894066
LG05	bin1573	147.448	5	39894067	40140963
LG05	bin1574	148.231	5	40140964	40215129
LG05	bin1575	148.619	5	40215130	40414448
LG05	bin1576	148.999	5	40414449	40648780
LG05	bin1578	148.999	5	40661863	41120198
LG05	bin1579	148.999	5	41120199	41225527
LG05	bin1580	149.131	5	41225528	41329354
LG05	bin1577	149.305	5	40648781	40661862
LG05	bin1581	149.922	5	41329355	41436766
LG05	bin1582	150.088	5	41436767	41511910
LG05	bin1583	150.577	5	41511911	41640801
LG05	bin1584	151.758	5	41640802	41734947
LG05	bin1585	152.091	5	41734948	41842981
LG05	bin1589	152.414	5	42098361	42212121
LG05	bin1588	152.605	5	41974836	42098360
LG05	bin1587	152.969	5	41853478	41974835
LG05	bin1586	153.331	5	41842982	41853477
LG05	bin1590	153.795	5	42212122	42327328
LG05	bin1591	154.545	5	42327329	42504158
LG05	bin1592	154.764	5	42504159	42715896
LG05	bin1593	155.099	5	42715897	42750460
LG05	bin1594	155.498	5	42750461	42881734
LG05	bin1595	155.75	5	42881735	42994121
LG05	bin1596	155.954	5	42994122	43138485
LG05	bin1598	156.323	5	43151944	43292842
LG05	bin1599	156.52	5	43292843	43411817
LG05	bin1597	156.689	5	43138486	43151943
LG05	bin1601	157.035	5	43490688	43598534
LG05	bin1600	157.168	5	43411818	43490687
LG05	bin1602	157.536	5	43598535	43820333
LG05	bin1603	157.849	5	43820334	43928183
LG05	bin1605	158.227	5	44025978	44144446
LG05	bin1604	158.541	5	43928184	44025977
LG05	bin1606	158.736	5	44144447	44248605
LG05	bin1609	159.697	5	44441975	44510199
LG05	bin1608	159.87	5	44322361	44441974
LG05	bin1607	160.057	5	44248606	44322360
LG05	bin1610	161.31	5	44510200	44647598
LG05	bin1613	161.747	5	44848919	44877730
LG05	bin1611	161.747	5	44647599	44741668
LG05	bin1612	161.747	5	44741669	44848918
LG05	bin1614	161.943	5	44877731	45040290
LG05	bin1615	162.316	5	45040291	45144096
LG05	bin1616	162.644	5	45144097	45328687
LG05	bin1618	162.788	5	45440825	45533206
LG05	bin1617	162.788	5	45328688	45440824
LG05	bin1619	163.125	5	45533207	45614428
LG05	bin1621	163.125	5	45650071	45779821
LG05	bin1620	163.299	5	45614429	45650070
LG05	bin1622	163.633	5	45779822	45943323
LG06	bin2111	0	6	53430872	53636577
LG06	bin2110	0.464	6	53257557	53430871
LG06	bin2108	1.287	6	53116985	53241707
LG06	bin2105	2.059	6	52846297	52912882
LG06	bin2106	2.267	6	52912883	53036084
LG06	bin2104	2.452	6	52600822	52846296
LG06	bin2107	2.578	6	53036085	53116984
LG06	bin2103	2.817	6	52549905	52600821
LG06	bin2102	3.354	6	52444705	52549904
LG06	bin2101	3.986	6	52349104	52444704
LG06	bin2082	4.42	6	50445425	50541976
LG06	bin2083	4.655	6	50541977	50646704
LG06	bin2084	5.05	6	50646705	50730655
LG06	bin2085	5.516	6	50730656	50842090
LG06	bin2089	5.995	6	51141450	51175096
LG06	bin2090	6.364	6	51175097	51333370
LG06	bin2091	6.619	6	51333371	51444064
LG06	bin2092	6.755	6	51444065	51469213
LG06	bin2094	7.112	6	51634072	51711057
LG06	bin2093	7.367	6	51469214	51634071
LG06	bin2095	7.914	6	51711058	51842623
LG06	bin2096	8.204	6	51842624	51875396
LG06	bin2097	8.344	6	51875397	52046381
LG06	bin2098	8.483	6	52046382	52147518
LG06	bin2100	9.024	6	52239966	52349103
LG06	bin2099	9.275	6	52147519	52239965
LG06	bin2080	9.943	6	50232553	50301121
LG06	bin2079	10.384	6	50146979	50232552
LG06	bin2078	10.875	6	50039491	50146978
LG06	bin2077	11.529	6	49942750	50039490
LG06	bin2076	12.207	6	49814709	49942749
LG06	bin2074	12.729	6	49621175	49738724
LG06	bin2075	12.848	6	49738725	49814708
LG06	bin2073	13.238	6	49444397	49621174
LG06	bin2071	14.02	6	49123218	49290321
LG06	bin2072	14.286	6	49290322	49444396
LG06	bin2070	15.07	6	48965250	49123217
LG06	bin2069	15.207	6	48917277	48965249
LG06	bin2068	15.442	6	48813033	48917276
LG06	bin2067	15.676	6	48685669	48813032
LG06	bin2066	15.986	6	48643909	48685668
LG06	bin2060	16.081	6	48037057	48146947
LG06	bin2065	16.201	6	48543061	48643908
LG06	bin2064	16.295	6	48432840	48543060
LG06	bin2062	16.392	6	48245975	48339061
LG06	bin2059	16.555	6	47945456	48037056
LG06	bin2058	16.999	6	47842937	47945455
LG06	bin2057	17.345	6	47743920	47842936
LG06	bin2054	17.718	6	47374066	47519607
LG06	bin2055	17.834	6	47519608	47604455
LG06	bin2056	18.191	6	47604456	47743919
LG06	bin2051	18.395	6	47119848	47180027
LG06	bin2052	18.544	6	47180028	47339353
LG06	bin2049	18.846	6	46939380	47026865
LG06	bin2050	18.991	6	47026866	47119847
LG06	bin2048	19.309	6	46813634	46939379
LG06	bin2046	19.518	6	46641901	46740977
LG06	bin2044	19.763	6	46322000	46487125
LG06	bin2043	19.907	6	46247708	46321999
LG06	bin2047	20.571	6	46740978	46813633
LG06	bin2038	21.262	6	45690853	45830610
LG06	bin2039	22.276	6	45830611	45923507
LG06	bin2040	22.4	6	45923508	46033972
LG06	bin2042	22.822	6	46099234	46247707
LG06	bin2041	23.125	6	46033973	46099233
LG06	bin2037	24.916	6	45645043	45690852
LG06	bin2036	25.618	6	45498158	45645042
LG06	bin2035	26.004	6	45379793	45498157
LG06	bin2033	26.199	6	45214172	45314262
LG06	bin2034	26.471	6	45314263	45379792
LG06	bin2025	27.618	6	44449793	44531082
LG06	bin2024	27.846	6	44344372	44449792
LG06	bin2026	28.17	6	44531083	44603708
LG06	bin2027	28.494	6	44603709	44725510
LG06	bin2017	29.259	6	43417197	43525298
LG06	bin2021	29.987	6	43842666	44012564
LG06	bin2020	30.171	6	43697520	43842665
LG06	bin2022	31.056	6	44012565	44099513
LG06	bin2023	31.239	6	44099514	44344371
LG06	bin2019	31.421	6	43625471	43697519
LG06	bin2015	32.864	6	43238637	43345773
LG06	bin2013	33.529	6	43040952	43136085
LG06	bin2012	34.096	6	42946345	43040951
LG06	bin1895	34.668	6	30449983	30539616
LG06	bin2010	35.434	6	42748618	42844853
LG06	bin2011	36.197	6	42844854	42946344
LG06	bin2016	37.082	6	43345774	43417196
LG06	bin1940	37.692	6	35448556	35541676
LG06	bin1884	38.464	6	29232368	29349865
LG06	bin1921	38.968	6	33148336	33238906
LG06	bin1925	39.482	6	33749529	33832776
LG06	bin1886	40.036	6	29393901	29543257
LG06	bin2005	40.958	6	42218419	42317820
LG06	bin2004	41.07	6	42149622	42218418
LG06	bin2008	41.347	6	42527842	42640553
LG06	bin2006	41.724	6	42317821	42383283
LG06	bin2007	41.986	6	42383284	42527841
LG06	bin2009	42.22	6	42640554	42748617
LG06	bin1998	42.77	6	41520932	41648036
LG06	bin2000	43.24	6	41686344	41834863
LG06	bin2002	43.845	6	41947004	42049984
LG06	bin1981	44.399	6	39726254	39849976
LG06	bin2003	44.854	6	42049985	42149621
LG06	bin1982	45.737	6	39849977	39917261
LG06	bin1896	46.444	6	30539617	30648583
LG06	bin1965	47.909	6	38036812	38090300
LG06	bin1966	48.069	6	38090301	38318414
LG06	bin1964	48.208	6	37938631	38036811
LG06	bin1967	48.334	6	38318415	38449029
LG06	bin1984	48.777	6	39997098	40146397
LG06	bin1999	49.389	6	41648037	41686343
LG06	bin1887	49.807	6	29543258	29644408
LG06	bin1997	50.695	6	41400003	41520931
LG06	bin1996	50.778	6	41209697	41400002
LG06	bin1995	50.974	6	41147232	41209696
LG06	bin1941	52.214	6	35541677	35649823
LG06	bin1926	53.039	6	33832777	33926960
LG06	bin1985	53.674	6	40146398	40246414
LG06	bin1968	53.87	6	38449030	38549513
LG06	bin1943	54.713	6	35701502	35849797
LG06	bin1942	55.011	6	35649824	35701501
LG06	bin2014	55.786	6	43136086	43238636
LG06	bin1888	56.254	6	29644409	29748893
LG06	bin1954	57.696	6	36788226	37030896
LG06	bin1956	57.8	6	37130415	37249969
LG06	bin1955	57.956	6	37030897	37130414
LG06	bin1950	58.225	6	36443474	36504089
LG06	bin1969	58.884	6	38549514	38613028
LG06	bin1936	59.359	6	35049792	35141189
LG06	bin1973	60.007	6	38946340	39048596
LG06	bin1948	60.553	6	36247244	36333942
LG06	bin1949	60.706	6	36333943	36443473
LG06	bin1945	60.902	6	35949622	36049983
LG06	bin1944	61.269	6	35849798	35949621
LG06	bin1974	62.017	6	39048597	39132377
LG06	bin1957	62.57	6	37249970	37344055
LG06	bin1958	62.675	6	37344056	37427803
LG06	bin1883	63.555	6	29149696	29232367
LG06	bin1882	63.902	6	29046236	29149695
LG06	bin1962	64.341	6	37749919	37798457
LG06	bin1924	64.825	6	33430923	33749528
LG06	bin1923	65.027	6	33307517	33430922
LG06	bin1898	65.389	6	30737844	30797808
LG06	bin1912	65.587	6	32124619	32218481
LG06	bin1915	66.263	6	32545642	32645931
LG06	bin2001	66.604	6	41834864	41947003
LG06	bin1993	66.662	6	40932508	41030780
LG06	bin1913	66.878	6	32218482	32347904
LG06	bin1914	67.009	6	32347905	32545641
LG06	bin1992	67.486	6	40841070	40932507
LG06	bin1990	67.623	6	40637094	40737270
LG06	bin1991	67.652	6	40737271	40841069
LG06	bin1994	67.693	6	41030781	41147231
LG06	bin1989	67.924	6	40479502	40637093
LG06	bin1988	67.958	6	40425716	40479501
LG06	bin1918	68.828	6	32849458	32894769
LG06	bin1885	69.327	6	29349866	29393900
LG06	bin1911	69.568	6	32034017	32124618
LG06	bin1897	69.873	6	30648584	30737843
LG06	bin1904	69.921	6	31328891	31447720
LG06	bin1986	70.298	6	40246415	40309315
LG06	bin1987	70.323	6	40309316	40425715
LG06	bin1970	70.575	6	38613029	38748953
LG06	bin1909	71.173	6	31849844	31917915
LG06	bin1906	71.344	6	31536698	31619302
LG06	bin1907	71.524	6	31619303	31726849
LG06	bin1908	71.744	6	31726850	31849843
LG06	bin1899	71.911	6	30797809	30949058
LG06	bin1905	72.058	6	31447721	31536697
LG06	bin1902	72.164	6	31149007	31245484
LG06	bin1903	72.349	6	31245485	31328890
LG06	bin1890	73.096	6	29809941	30045667
LG06	bin1980	73.332	6	39649077	39726253
LG06	bin1976	73.453	6	39245835	39332952
LG06	bin1975	73.753	6	39132378	39245834
LG06	bin1910	74.189	6	31917916	32034016
LG06	bin1930	74.812	6	34345229	34448480
LG06	bin1929	74.911	6	34247631	34345228
LG06	bin1928	74.955	6	34058053	34247630
LG06	bin1927	75.078	6	33926961	34058052
LG06	bin1933	75.175	6	34626848	34845752
LG06	bin1931	75.357	6	34448481	34541264
LG06	bin1939	75.685	6	35303908	35448555
LG06	bin1891	76.136	6	30045668	30078458
LG06	bin1960	76.553	6	37547610	37633113
LG06	bin1977	76.827	6	39332953	39434466
LG06	bin1979	76.937	6	39500986	39649076
LG06	bin1978	77.08	6	39434467	39500985
LG06	bin1961	77.309	6	37633114	37749918
LG06	bin1972	77.459	6	38828776	38946339
LG06	bin1971	77.597	6	38748954	38828775
LG06	bin1892	77.95	6	30078459	30249653
LG06	bin1894	78.029	6	30349280	30449982
LG06	bin1963	78.464	6	37798458	37938630
LG06	bin1670	78.686	6	5094669	5447063
LG06	bin1671	78.968	6	5447064	5543506
LG06	bin1901	79.197	6	31033358	31149006
LG06	bin1868	79.721	6	27337600	27449127
LG06	bin1867	79.82	6	27212892	27337599
LG06	bin1880	80.121	6	28692289	28897262
LG06	bin1881	80.137	6	28897263	29046235
LG06	bin1879	80.259	6	28412729	28692288
LG06	bin1869	80.36	6	27449128	27537362
LG06	bin1878	80.549	6	28300387	28412728
LG06	bin1876	80.654	6	28118307	28249870
LG06	bin1959	81.233	6	37427804	37547609
LG06	bin1803	81.552	6	20745728	20847119
LG06	bin1864	81.797	6	26939779	27046564
LG06	bin1953	82.558	6	36745359	36788225
LG06	bin1952	82.604	6	36642791	36745358
LG06	bin1951	82.624	6	36504090	36642790
LG06	bin1932	83.102	6	34541265	34626847
LG06	bin1858	83.427	6	26341077	26440984
LG06	bin1851	83.717	6	25647200	25737503
LG06	bin1862	83.836	6	26743173	26827515
LG06	bin1877	84.171	6	28249871	28300386
LG06	bin1875	84.43	6	28038401	28118306
LG06	bin1872	84.583	6	27738291	27833671
LG06	bin1871	84.887	6	27642368	27738290
LG06	bin1947	85.796	6	36073128	36247243
LG06	bin1946	85.886	6	36049984	36073127
LG06	bin1874	86.232	6	27909069	28038400
LG06	bin1870	86.799	6	27537363	27642367
LG06	bin1916	87.101	6	32645932	32743553
LG06	bin1865	87.844	6	27046565	27138904
LG06	bin1838	88.164	6	24194214	24325292
LG06	bin1842	88.408	6	24621515	24685533
LG06	bin1844	88.491	6	24779443	25049336
LG06	bin1843	88.627	6	24685534	24779442
LG06	bin1845	88.753	6	25049337	25147499
LG06	bin1922	89.292	6	33238907	33307516
LG06	bin1893	89.558	6	30249654	30349279
LG06	bin1917	89.968	6	32743554	32849457
LG06	bin1919	90.093	6	32894770	33029197
LG06	bin1920	90.377	6	33029198	33148335
LG06	bin1900	90.612	6	30949059	31033357
LG06	bin1833	90.94	6	23692755	23848204
LG06	bin1841	91.35	6	24546841	24621514
LG06	bin1846	91.548	6	25147500	25225197
LG06	bin1934	92.063	6	34845753	34937714
LG06	bin1938	92.416	6	35189717	35303907
LG06	bin1935	92.729	6	34937715	35049791
LG06	bin1866	92.958	6	27138905	27212891
LG06	bin1850	93.409	6	25549559	25647199
LG06	bin1859	93.709	6	26440985	26549799
LG06	bin1863	94.288	6	26827516	26939778
LG06	bin1856	94.613	6	26148140	26215471
LG06	bin1857	94.755	6	26215472	26341076
LG06	bin1855	95.158	6	26023822	26148139
LG06	bin1860	95.351	6	26549800	26614028
LG06	bin1861	95.436	6	26614029	26743172
LG06	bin1849	95.632	6	25440721	25549558
LG06	bin1854	95.85	6	25901605	26023821
LG06	bin1848	96.143	6	25300570	25440720
LG06	bin1852	96.304	6	25737504	25833741
LG06	bin1853	96.472	6	25833742	25901604
LG06	bin1847	96.882	6	25225198	25300569
LG06	bin1827	97.331	6	23120502	23240869
LG06	bin1826	97.76	6	23043982	23120501
LG06	bin1808	97.991	6	21217172	21337063
LG06	bin1806	98.133	6	21025881	21141724
LG06	bin1815	98.291	6	21874312	22037909
LG06	bin1810	98.433	6	21391495	21541613
LG06	bin1813	98.519	6	21745086	21840813
LG06	bin1816	98.592	6	22037910	22147501
LG06	bin1828	98.704	6	23240870	23347674
LG06	bin1820	98.798	6	22448082	22471400
LG06	bin1831	98.875	6	23517500	23635017
LG06	bin1821	98.964	6	22471401	22600586
LG06	bin1822	99.014	6	22600587	22713506
LG06	bin1819	99.218	6	22345466	22448081
LG06	bin1830	99.293	6	23432471	23517499
LG06	bin1835	99.504	6	23947899	24048710
LG06	bin1804	99.668	6	20847120	20942976
LG06	bin1809	99.88	6	21337064	21391494
LG06	bin1805	100.035	6	20942977	21025880
LG06	bin1839	100.207	6	24325293	24449728
LG06	bin1840	100.41	6	24449729	24546840
LG06	bin1811	100.585	6	21541614	21632089
LG06	bin1836	100.825	6	24048711	24140181
LG06	bin1837	101.036	6	24140182	24194213
LG06	bin1812	101.331	6	21632090	21745085
LG06	bin1834	101.591	6	23848205	23947898
LG06	bin1818	101.93	6	22231386	22345465
LG06	bin1817	102.283	6	22147502	22231385
LG06	bin1829	102.627	6	23347675	23432470
LG06	bin1832	102.864	6	23635018	23692754
LG06	bin1807	103.303	6	21141725	21217171
LG06	bin1823	103.437	6	22713507	22845867
LG06	bin1824	103.604	6	22845868	22925421
LG06	bin1825	103.747	6	22925422	23043981
LG06	bin1766	105.039	6	16343397	16449706
LG06	bin1767	105.341	6	16449707	16526530
LG06	bin1798	105.497	6	20104018	20205410
LG06	bin1796	105.83	6	19928007	20048552
LG06	bin1800	106.442	6	20448871	20549009
LG06	bin1801	106.653	6	20549010	20649937
LG06	bin1795	107.061	6	19829265	19928006
LG06	bin1791	108.765	6	19434108	19531448
LG06	bin1794	109.134	6	19735085	19829264
LG06	bin1793	109.572	6	19634298	19735084
LG06	bin1792	109.721	6	19531449	19634297
LG06	bin1797	109.947	6	20048553	20104017
LG06	bin1799	110.163	6	20205411	20448870
LG06	bin1802	110.519	6	20649938	20745727
LG06	bin1790	111.557	6	19323706	19434107
LG06	bin1789	112.037	6	19219280	19323705
LG06	bin1787	112.289	6	19037605	19105196
LG06	bin1786	112.374	6	18917811	19037604
LG06	bin1785	112.772	6	18790795	18917810
LG06	bin1784	112.986	6	18748234	18790794
LG06	bin1788	113.687	6	19105197	19219279
LG06	bin1783	114.75	6	18648008	18748233
LG06	bin1779	115.214	6	17724795	18247161
LG06	bin1776	115.444	6	17303620	17401450
LG06	bin1781	116.213	6	18305197	18493164
LG06	bin1778	116.704	6	17545300	17724794
LG06	bin1782	117.161	6	18493165	18648007
LG06	bin1777	117.554	6	17401451	17545299
LG06	bin1773	118.018	6	17049937	17063644
LG06	bin1774	118.566	6	17063645	17245570
LG06	bin1769	119.864	6	16649796	16685101
LG06	bin1771	120.413	6	16840335	16917624
LG06	bin1772	120.503	6	16917625	17049936
LG06	bin1770	120.54	6	16685102	16840334
LG06	bin1775	121.227	6	17245571	17303619
LG06	bin1768	122.52	6	16526531	16649795
LG06	bin1765	122.905	6	16230932	16343396
LG06	bin1764	123.056	6	16020268	16230931
LG06	bin1762	124.073	6	15843034	15937149
LG06	bin1761	124.286	6	15742559	15843033
LG06	bin1760	124.719	6	15597796	15742558
LG06	bin1759	125.029	6	15531382	15597795
LG06	bin1780	125.959	6	18247162	18305196
LG06	bin1756	127.458	6	15242842	15325099
LG06	bin1758	128.17	6	15398023	15531381
LG06	bin1755	129.389	6	15149925	15242841
LG06	bin1754	129.906	6	15007918	15149924
LG06	bin1751	130.512	6	14679495	14836901
LG06	bin1750	130.728	6	14590053	14679494
LG06	bin1749	130.989	6	14543587	14590052
LG06	bin1747	131.194	6	14287157	14387068
LG06	bin1748	131.387	6	14387069	14543586
LG06	bin1746	131.567	6	14019204	14287156
LG06	bin1745	132.013	6	13889830	14019203
LG06	bin1744	132.432	6	13845152	13889829
LG06	bin1742	132.854	6	13648923	13716437
LG06	bin1743	133.27	6	13716438	13845151
LG06	bin1752	133.965	6	14836902	14912708
LG06	bin1753	133.983	6	14912709	15007917
LG06	bin1741	134.864	6	13528718	13648922
LG06	bin1738	135.829	6	13248676	13347250
LG06	bin1739	135.988	6	13347251	13431912
LG06	bin1737	136.191	6	13104731	13248675
LG06	bin1736	136.432	6	13048459	13104730
LG06	bin1740	137.03	6	13431913	13528717
LG06	bin1733	138.294	6	12734276	12841816
LG06	bin1734	138.464	6	12841817	12927523
LG06	bin1732	138.982	6	12621083	12734275
LG06	bin1730	139.504	6	12387733	12547929
LG06	bin1731	139.646	6	12547930	12621082
LG06	bin1729	139.893	6	12289732	12387732
LG06	bin1727	140.492	6	11903538	12228170
LG06	bin1728	140.62	6	12228171	12289731
LG06	bin1726	142.064	6	11840796	11903537
LG06	bin1757	143.026	6	15325100	15398022
LG06	bin1725	143.954	6	11745559	11840795
LG06	bin1720	144.923	6	11036998	11148345
LG06	bin1724	145.399	6	11602640	11745558
LG06	bin1735	146.615	6	12927524	13048458
LG06	bin1723	148.038	6	11430670	11602639
LG06	bin1722	148.276	6	11214430	11430669
LG06	bin1721	148.375	6	11148346	11214429
LG06	bin1719	149.266	6	10944806	11036997
LG06	bin1718	150.318	6	10820526	10944805
LG06	bin1717	150.427	6	10713272	10820525
LG06	bin1715	150.705	6	10423120	10477735
LG06	bin1716	150.822	6	10477736	10713271
LG06	bin1711	152.581	6	10049550	10077309
LG06	bin1710	155.277	6	9914574	10049549
LG06	bin1709	155.436	6	9786971	9914573
LG06	bin1708	155.656	6	9741165	9786970
LG06	bin1707	156.416	6	9628152	9741164
LG06	bin1706	157.095	6	9530120	9628151
LG06	bin1703	157.619	6	9247618	9322212
LG06	bin1698	158.306	6	8539407	8614041
LG06	bin1702	158.777	6	9134498	9247617
LG06	bin1700	158.88	6	8817900	8990796
LG06	bin1699	159.12	6	8614042	8817899
LG06	bin1696	159.428	6	8346922	8397485
LG06	bin1697	159.684	6	8397486	8539406
LG06	bin1695	160.861	6	8244717	8346921
LG06	bin1694	161.887	6	8145990	8244716
LG06	bin1693	162.519	6	7929758	8145989
LG06	bin1692	163.027	6	7766842	7929757
LG06	bin1691	163.234	6	7717602	7766841
LG06	bin1690	165.651	6	7628762	7717601
LG06	bin1689	165.825	6	7432842	7628761
LG06	bin1687	166.074	6	7235733	7254900
LG06	bin1686	166.462	6	7067775	7235732
LG06	bin1685	166.84	6	6931765	7067774
LG06	bin1683	167.278	6	6616571	6836819
LG06	bin1684	167.417	6	6836820	6931764
LG06	bin1682	167.79	6	6484354	6616570
[truncated: 854 more rows]

## Sheet: TableS3
Table S3. Segregation distortion markers in F2 population at a significance level of P < 0.005.
Bin	LG	Start	End	Anum	Hnum	Bnum	P-value	Chis-value	Direction of skewed
bin133	1	15236272	15344980	82	38	17	5.1141e-20	88.8394	NAU-YH
bin83	1	10181199	10293321	82	38	17	5.1141e-20	88.8394	NAU-YH
bin194	1	23417091	23492759	81	36	20	3.2182e-19	85.1606	NAU-YH
bin137	1	15727394	15842913	80	37	20	1.9813e-18	81.5255	NAU-YH
bin145	1	16548389	16627121	79	41	17	1.0465e-17	78.1971	NAU-YH
bin165	1	19648604	19749944	77	39	21	3.478e-16	71.1898	NAU-YH
bin195	1	23492760	23645888	77	39	21	3.478e-16	71.1898	NAU-YH
bin213	1	25545684	25645011	74	45	18	3.6097e-14	61.9051	NAU-YH
bin82	1	10148566	10181198	74	44	19	4.0274e-14	61.6861	NAU-YH
bin124	1	14339490	14427901	68	42	27	1.6553e-10	45.0438	NAU-YH
bin166	1	19749945	19815279	68	49	20	1.9295e-10	44.7372	NAU-YH
bin86	1	10536454	10600964	59	55	23	5.447e-06	24.2409	NAU-YH
bin88	1	10749647	10837352	57	56	24	3.6074e-05	20.4599	NAU-YH
bin79	1	9845000	9944559	55	57	25	0.00020347	17	NAU-YH
bin127	1	14649803	14749922	54	58	25	0.00043153	15.4964	NAU-YH
bin159	1	18949017	19049845	52	58	27	0.002088	12.3431	NAU-YH
bin208	1	25028418	25106898	51	64	22	0.0016055	12.8686	NAU-YH
bin132	1	15149015	15236271	51	62	24	0.0026374	11.8759	NAU-YH
bin128	1	14749923	14849685	51	60	26	0.0036363	11.2336	NAU-YH
bin140	1	16048306	16147472	50	64	23	0.0036363	11.2336	NAU-YH
bin74	1	9032759	9149592	11	57	69	3.1444e-12	52.9708	NAU-LB
bin73	1	8938286	9032758	12	57	68	1.6607e-11	49.6423	NAU-LB
bin75	1	9149593	9249223	20	68	49	0.0021499	12.2847	NAU-LB
bin65	1	7836828	7926651	17	80	40	0.003052	11.5839	heterozygous
bin436	2	26548178	26632450	74	51	12	7.4602e-15	65.0584	NAU-YH
bin502	2	33649965	33741586	74	51	12	7.4602e-15	65.0584	NAU-YH
bin417	2	24649314	24749845	73	47	17	1.343e-13	59.2774	NAU-YH
bin493	2	32641958	32749650	73	45	19	1.7984e-13	58.6934	NAU-YH
bin413	2	24234870	24349922	72	46	19	7.6863e-13	55.7883	NAU-YH
bin432	2	26149000	26176373	71	49	17	2.215e-12	53.6715	NAU-YH
bin418	2	24749846	24849166	71	48	18	2.6975e-12	53.2774	NAU-YH
bin404	2	23343335	23446803	71	46	20	3.5082e-12	52.7518	NAU-YH
bin408	2	23736290	23831276	70	46	21	1.5104e-11	49.8321	NAU-YH
bin501	2	33546974	33649964	69	53	15	1.71e-11	49.5839	NAU-YH
bin428	2	25749624	25824498	69	52	16	2.3404e-11	48.9562	NAU-YH
bin500	2	33448622	33546973	69	51	17	3.0661e-11	48.4161	NAU-YH
bin415	2	24434939	24549455	68	50	19	1.6553e-10	45.0438	NAU-YH
bin403	2	23225764	23343334	67	46	24	8.4909e-10	41.7737	NAU-YH
bin438	2	26826179	26920438	64	56	17	1.0157e-08	36.8102	NAU-YH
bin397	2	22649489	22743151	64	47	26	3.103e-08	34.5766	NAU-YH
bin422	2	25111810	25239359	63	56	18	3.8909e-08	34.1241	NAU-YH
bin412	2	24147242	24234869	62	55	20	1.7889e-07	31.073	NAU-YH
bin459	2	29031320	29144711	57	63	17	5.447e-06	24.2409	NAU-YH
bin508	2	34248672	34348531	57	60	20	1.5928e-05	22.0949	NAU-YH
bin430	2	25949360	26030467	56	65	16	7.0841e-06	23.7153	NAU-YH
bin431	2	26030468	26148999	55	66	16	1.3764e-05	22.3869	NAU-YH
bin446	2	27640964	27746672	55	65	17	2.2121e-05	21.438	NAU-YH
bin461	2	29209711	29346911	54	66	17	4.1745e-05	20.1679	NAU-YH
bin497	2	33039070	33145904	54	62	21	0.00019053	17.1314	NAU-YH
bin469	2	29962970	30095486	53	68	16	4.5566e-05	19.9927	NAU-YH
bin411	2	24039887	24147241	53	61	23	0.00061708	14.781	NAU-YH
bin468	2	29861242	29962969	52	69	16	7.7634e-05	18.927	NAU-YH
bin470	2	30095487	30246737	52	69	16	7.7634e-05	18.927	NAU-YH
bin467	2	29848318	29861241	52	68	17	0.00013035	17.8905	NAU-YH
bin450	2	28044686	28131597	52	64	21	0.00066867	14.6204	NAU-YH
bin473	2	30410247	30541704	51	67	19	0.00054906	15.0146	NAU-YH
bin472	2	30286784	30410246	50	69	18	0.00056533	14.9562	NAU-YH
bin429	2	25824499	25949359	50	69	18	0.00056533	14.9562	NAU-YH
bin484	2	31643617	31718555	48	71	18	0.0012804	13.3212	NAU-YH
bin444	2	27429805	27539697	48	71	18	0.0012804	13.3212	NAU-YH
bin483	2	31481695	31643616	47	73	17	0.0010437	13.7299	NAU-YH
bin427	2	25646937	25749623	47	72	18	0.0018044	12.635	NAU-YH
bin482	2	31372195	31481694	46	74	17	0.0013874	13.1606	NAU-YH
bin477	2	30935348	31042654	46	73	18	0.0024339	12.0365	NAU-YH
bin454	2	28434144	28525420	35	85	17	0.0017653	12.6788	heterozygous
bin471	2	30246738	30286783	43	76	18	0.004593	10.7664	heterozygous
bin761	3	21741347	21830693	73	41	23	1.9065e-13	58.5766	NAU-YH
bin740	3	19413422	19535267	71	38	28	1.7409e-12	54.1533	NAU-YH
bin793	3	25044776	25149338	71	43	23	3.7464e-12	52.6204	NAU-YH
bin732	3	18533087	18646294	69	41	27	4.1057e-11	47.8321	NAU-YH
bin800	3	25740114	25849482	64	49	24	3.2896e-08	34.4599	NAU-YH
bin794	3	25149339	25177269	63	51	23	9.6895e-08	32.2993	NAU-YH
bin737	3	19144729	19245613	61	46	30	5.5455e-07	28.8102	NAU-YH
bin742	3	19619948	19723365	60	48	29	1.9462e-06	26.2993	NAU-YH
bin795	3	25177270	25310290	59	54	24	6.0773e-06	24.0219	NAU-YH
bin805	3	26239902	26311089	58	50	29	1.4592e-05	22.2701	NAU-YH
bin775	3	23147879	23242732	58	53	26	1.7009e-05	21.9635	NAU-YH
bin747	3	20248660	20338383	56	50	31	7.0606e-05	19.1168	NAU-YH
bin762	3	21830694	21910466	55	56	26	0.00022048	16.8394	NAU-YH
bin765	3	22149987	22213822	53	54	30	0.00097736	13.8613	NAU-YH
bin744	3	19847034	20043544	52	53	32	0.0016173	12.854	NAU-YH
bin752	3	20819366	20945057	51	54	32	0.0033313	11.4088	NAU-YH
bin812	3	26947743	27048210	51	60	26	0.0036363	11.2336	NAU-YH
bin745	3	20043545	20135598	51	55	31	0.0037715	11.1606	NAU-YH
bin806	3	26311090	26412428	51	57	29	0.0042387	10.927	NAU-YH
bin1164	4	41640769	41748155	69	40	28	3.3224e-11	48.2555	NAU-YH
bin1138	4	38841111	38946930	68	45	24	2.2989e-10	44.3869	NAU-YH
bin1171	4	42445084	42548111	67	42	28	5.3219e-10	42.708	NAU-YH
bin1204	4	46248830	46304023	66	46	25	2.8941e-09	39.3212	NAU-YH
bin1151	4	40145992	40247814	65	46	26	9.3051e-09	36.9854	NAU-YH
bin1200	4	45777749	45948237	64	47	26	3.103e-08	34.5766	NAU-YH
bin1201	4	45948238	46038313	63	48	26	9.904e-08	32.2555	NAU-YH
bin1194	4	45218810	45341740	63	48	26	9.904e-08	32.2555	NAU-YH
bin1203	4	46141664	46248829	63	49	25	1.0272e-07	32.1825	NAU-YH
bin1234	4	49232005	49349521	62	52	23	2.8333e-07	30.1533	NAU-YH
bin1225	4	48344692	48449619	62	50	25	3.0927e-07	29.9781	NAU-YH
bin1145	4	39541354	39575647	61	50	26	8.8475e-07	27.8759	NAU-YH
bin1177	4	42978139	43158186	60	53	24	2.3358e-06	25.9343	NAU-YH
bin1176	4	42917038	42978138	59	54	24	6.0773e-06	24.0219	NAU-YH
bin1146	4	39575648	39749115	59	52	26	6.6336e-06	23.8467	NAU-YH
bin1178	4	43158187	43345600	58	55	24	1.5134e-05	22.1971	NAU-YH
bin1175	4	42843396	42917037	57	57	23	3.1403e-05	20.7372	NAU-YH
bin1216	4	47436601	47544335	57	52	28	4.0543e-05	20.2263	NAU-YH
bin1199	4	45734217	45777748	57	52	28	4.0543e-05	20.2263	NAU-YH
bin1196	4	45447258	45548503	56	54	27	0.00010023	18.4161	NAU-YH
bin1142	4	39243461	39347504	55	57	25	0.00020347	17	NAU-YH
bin1241	4	49900697	50002108	55	54	28	0.00022701	16.781	NAU-YH
bin1220	4	47849402	47877710	54	59	24	0.00037565	15.7737	NAU-YH
bin1202	4	46038314	46141663	54	54	29	0.00048499	15.2628	NAU-YH
bin1141	4	39148928	39243460	54	56	27	0.00049936	15.2044	NAU-YH
bin1235	4	49349522	49439494	53	57	27	0.0010437	13.7299	NAU-YH
bin1238	4	49626623	49735327	53	57	27	0.0010437	13.7299	NAU-YH
bin1239	4	49735328	49849897	53	57	27	0.0010437	13.7299	NAU-YH
bin1240	4	49849898	49900696	53	57	27	0.0010437	13.7299	NAU-YH
bin1237	4	49482999	49626622	52	58	27	0.002088	12.3431	NAU-YH
bin1147	4	39749116	39810366	52	56	29	0.0021499	12.2847	NAU-YH
bin1236	4	49439495	49482998	52	57	28	0.0021656	12.2701	NAU-YH
bin1232	4	48997015	49133307	52	57	28	0.0021656	12.2701	NAU-YH
bin1208	4	46628759	46707524	51	62	24	0.0026374	11.8759	NAU-YH
bin1215	4	47347619	47436600	51	59	27	0.0039983	11.0438	NAU-YH
bin1231	4	48863738	48997014	51	58	28	0.0042079	10.9416	NAU-YH
bin1233	4	49133308	49232004	51	57	29	0.0042387	10.927	NAU-YH
bin1136	4	38634944	38733536	51	57	29	0.0042387	10.927	NAU-YH
bin1209	4	46707525	46847898	48	68	21	0.0048692	10.6496	NAU-YH
bin994	4	19140136	19244246	46	72	19	0.0040868	11	NAU-YH
bin1020	4	22937976	23044922	22	94	21	7.4852e-05	19	heterozygous
bin993	4	19045571	19140135	33	86	18	0.0022136	12.2263	heterozygous
bin1735	6	12927524	13048458	86	36	15	2.1046e-23	104.431	NAU-YH
bin1780	6	18247162	18305196	73	49	15	8.4178e-14	60.2117	NAU-YH
bin1767	6	16449707	16526530	73	45	19	1.7984e-13	58.6934	NAU-YH
bin1766	6	16343397	16449706	72	46	19	7.6863e-13	55.7883	NAU-YH
bin1631	6	849909	890164	72	46	19	7.6863e-13	55.7883	NAU-YH
bin1756	6	15242842	15325099	71	53	13	6.4984e-13	56.1241	NAU-YH
bin1798	6	20104018	20205410	71	48	18	2.6975e-12	53.2774	NAU-YH
bin1796	6	19928007	20048552	70	48	19	1.2312e-11	50.2409	NAU-YH
bin1774	6	17063645	17245570	69	51	17	3.0661e-11	48.4161	NAU-YH
bin1822	6	22600587	22713506	69	48	20	5.3008e-11	47.3212	NAU-YH
bin1938	6	35189717	35303907	69	44	24	5.9574e-11	47.0876	NAU-YH
bin1821	6	22471401	22600586	68	49	20	1.9295e-10	44.7372	NAU-YH
bin2001	6	41834864	41947003	68	47	22	2.2989e-10	44.3869	NAU-YH
bin1820	6	22448082	22471400	67	50	20	6.7222e-10	42.2409	NAU-YH
bin1795	6	19829265	19928006	67	50	20	6.7222e-10	42.2409	NAU-YH
bin1828	6	23240870	23347674	66	50	21	2.5751e-09	39.5547	NAU-YH
bin1831	6	23517500	23635017	66	50	21	2.5751e-09	39.5547	NAU-YH
bin1815	6	21874312	22037909	66	49	22	2.8314e-09	39.365	NAU-YH
bin1827	6	23120502	23240869	66	48	23	2.9799e-09	39.2628	NAU-YH
bin1934	6	34845753	34937714	65	44	28	7.1549e-09	37.5109	NAU-YH
bin1922	6	33238907	33307516	65	45	27	8.3401e-09	37.2044	NAU-YH
bin1813	6	21745086	21840813	65	50	22	9.3051e-09	36.9854	NAU-YH
bin1757	6	15325100	15398022	64	58	15	4.8951e-09	38.2701	NAU-YH
bin1919	6	32894770	33029197	64	45	28	2.4566e-08	35.0438	NAU-YH
bin1900	6	30949059	31033357	64	46	27	2.8221e-08	34.7664	NAU-YH
bin1935	6	34937715	35049791	64	46	27	2.8221e-08	34.7664	NAU-YH
bin1947	6	36073128	36247243	64	51	22	2.927e-08	34.6934	NAU-YH
bin1847	6	25225198	25300569	64	51	22	2.927e-08	34.6934	NAU-YH
bin1806	6	21025881	21141724	64	51	22	2.927e-08	34.6934	NAU-YH
bin1816	6	22037910	22147501	64	51	22	2.927e-08	34.6934	NAU-YH
bin1804	6	20847120	20942976	64	51	22	2.927e-08	34.6934	NAU-YH
bin1992	6	40841070	40932507	64	50	23	3.1717e-08	34.5328	NAU-YH
bin1810	6	21391495	21541613	64	50	23	3.1717e-08	34.5328	NAU-YH
bin1854	6	25901605	26023821	64	48	25	3.2656e-08	34.4745	NAU-YH
bin1852	6	25737504	25833741	64	49	24	3.2896e-08	34.4599	NAU-YH
bin1920	6	33029198	33148335	63	46	28	8.0733e-08	32.6642	NAU-YH
bin1991	6	40737271	40841069	63	52	22	8.8124e-08	32.4891	NAU-YH
bin1946	6	36049984	36073127	63	52	22	8.8124e-08	32.4891	NAU-YH
bin2014	6	43136086	43238636	63	48	26	9.904e-08	32.2555	NAU-YH
bin1861	6	26614029	26743172	63	50	24	1.0197e-07	32.1971	NAU-YH
bin1853	6	25833742	25901604	63	50	24	1.0197e-07	32.1971	NAU-YH
bin1773	6	17049937	17063644	62	57	18	1.0577e-07	32.1241	NAU-YH
bin1819	6	22345466	22448081	62	55	20	1.7889e-07	31.073	NAU-YH
bin1971	6	38748954	38828775	62	53	22	2.5395e-07	30.3723	NAU-YH
bin1951	6	36504090	36642790	62	53	22	2.5395e-07	30.3723	NAU-YH
bin1917	6	32743554	32849457	62	47	28	2.5395e-07	30.3723	NAU-YH
bin1800	6	20448871	20549009	62	53	22	2.5395e-07	30.3723	NAU-YH
bin1993	6	40932508	41030780	62	52	23	2.8333e-07	30.1533	NAU-YH
bin1994	6	41030781	41147231	62	52	23	2.8333e-07	30.1533	NAU-YH
bin1989	6	40479502	40637093	62	52	23	2.8333e-07	30.1533	NAU-YH
bin1953	6	36745359	36788225	62	52	23	2.8333e-07	30.1533	NAU-YH
bin1856	6	26148140	26215471	62	48	27	2.8333e-07	30.1533	NAU-YH
bin1826	6	23043982	23120501	62	52	23	2.8333e-07	30.1533	NAU-YH
bin1979	6	39500986	39649076	61	55	21	5.922e-07	28.6788	NAU-YH
bin1830	6	23432471	23517499	61	55	21	5.922e-07	28.6788	NAU-YH
bin1990	6	40637094	40737270	61	54	22	7.0046e-07	28.3431	NAU-YH
bin1986	6	40246415	40309315	61	54	22	7.0046e-07	28.3431	NAU-YH
bin1952	6	36642791	36745358	61	54	22	7.0046e-07	28.3431	NAU-YH
bin1808	6	21217172	21337063	61	53	23	7.93e-07	28.0949	NAU-YH
bin1835	6	23947899	24048710	61	53	23	7.93e-07	28.0949	NAU-YH
bin1859	6	26440985	26549799	61	49	27	8.4068e-07	27.9781	NAU-YH
bin1855	6	26023822	26148139	61	51	25	8.9124e-07	27.8613	NAU-YH
bin1809	6	21337064	21391494	61	51	25	8.9124e-07	27.8613	NAU-YH
bin1987	6	40309316	40425715	60	56	21	1.5408e-06	26.7664	NAU-YH
bin1978	6	39434467	39500985	60	56	21	1.5408e-06	26.7664	NAU-YH
bin1801	6	20549010	20649937	60	56	21	1.5408e-06	26.7664	NAU-YH
bin1961	6	37633114	37749918	60	55	22	1.8493e-06	26.4015	NAU-YH
bin1972	6	38828776	38946339	60	55	22	1.8493e-06	26.4015	NAU-YH
bin1916	6	32645932	32743553	60	48	29	1.9462e-06	26.2993	NAU-YH
bin1857	6	26215472	26341076	60	50	27	2.3875e-06	25.8905	NAU-YH
bin1893	6	30249654	30349279	60	51	26	2.4763e-06	25.8175	NAU-YH
bin1775	6	17245571	17303619	59	61	17	1.1257e-06	27.3942	NAU-YH
bin1866	6	27138905	27212891	59	48	30	4.6729e-06	24.5474	NAU-YH
bin1848	6	25300570	25440720	59	56	22	4.6729e-06	24.5474	NAU-YH
bin1860	6	26549800	26614028	59	55	23	5.447e-06	24.2409	NAU-YH
bin1678	6	6091709	6243068	59	54	24	6.0773e-06	24.0219	NAU-YH
bin1863	6	26827516	26939778	59	53	25	6.49e-06	23.8905	NAU-YH
bin1988	6	40425716	40479501	58	57	22	1.1302e-05	22.781	NAU-YH
bin1805	6	20942977	21025880	58	57	22	1.1302e-05	22.781	NAU-YH
bin1977	6	39332953	39434466	58	56	23	1.3368e-05	22.4453	NAU-YH
bin1811	6	21541614	21632089	58	55	24	1.5134e-05	22.1971	NAU-YH
bin1959	6	37427804	37547609	58	54	25	1.64e-05	22.0365	NAU-YH
bin1849	6	25440721	25549558	56	59	22	5.7976e-05	19.5109	NAU-YH
bin1711	6	10049550	10077309	56	56	25	9.1826e-05	18.5912	NAU-YH
bin1794	6	19735085	19829264	55	62	20	7.0606e-05	19.1168	NAU-YH
bin1758	6	15398023	15531381	55	62	20	7.0606e-05	19.1168	NAU-YH
bin1874	6	27909069	28038400	55	48	34	8.6617e-05	18.708	NAU-YH
bin1960	6	37547610	37633113	55	61	21	9.5239e-05	18.5182	NAU-YH
bin1836	6	24048711	24140181	55	58	24	0.00017972	17.2482	NAU-YH
bin1802	6	20649938	20745727	54	59	24	0.00037565	15.7737	NAU-YH
bin1850	6	25549559	25647199	53	61	23	0.00061708	14.781	NAU-YH
bin1769	6	16649796	16685101	53	60	24	0.00075151	14.3869	NAU-YH
bin1870	6	27537363	27642367	52	51	34	0.0010746	13.6715	NAU-YH
bin1970	6	38613029	38748953	52	61	24	0.001439	13.0876	NAU-YH
bin1975	6	39132378	39245834	52	61	24	0.001439	13.0876	NAU-YH
bin1936	6	35049792	35141189	51	42	44	2.4681e-05	21.219	NAU-YH
bin1976	6	39245835	39332952	51	64	22	0.0016055	12.8686	NAU-YH
bin1812	6	21632090	21745085	51	63	23	0.0021033	12.3285	NAU-YH
bin1892	6	30078459	30249653	51	58	28	0.0042079	10.9416	NAU-YH
bin1901	6	31033358	31149006	51	58	28	0.0042079	10.9416	NAU-YH
bin1839	6	24325293	24449728	51	58	28	0.0042079	10.9416	NAU-YH
bin1980	6	39649077	39726253	50	67	20	0.0013574	13.2044	NAU-YH
bin1778	6	17545300	17724794	48	68	21	0.0048692	10.6496	NAU-YH
bin1884	6	29232368	29349865	22	43	72	8.9596e-13	55.4818	NAU-LB
bin1925	6	33749529	33832776	27	46	64	2.8221e-08	34.7664	NAU-LB
bin1886	6	29393901	29543257	28	47	62	2.5395e-07	30.3723	NAU-LB
bin1896	6	30539617	30648583	25	52	60	2.4583e-06	25.8321	NAU-LB
bin1921	6	33148336	33238906	24	53	60	2.3358e-06	25.9343	NAU-LB
bin1895	6	30449983	30539616	36	42	59	7.4258e-07	28.2263	NAU-LB
bin1887	6	29543258	29644408	28	57	52	0.0021656	12.2701	NAU-LB
bin2222	7	12218780	12342947	70	47	20	1.3939e-11	49.9927	NAU-YH
bin2220	7	12032553	12147702	70	47	20	1.3939e-11	49.9927	NAU-YH
bin2236	7	13840436	13946362	70	47	20	1.3939e-11	49.9927	NAU-YH
bin2234	7	13640406	13747332	69	47	21	5.8284e-11	47.1314	NAU-YH
bin2301	7	21048388	21085375	69	44	24	5.9574e-11	47.0876	NAU-YH
bin2275	7	18306678	18435258	68	49	20	1.9295e-10	44.7372	NAU-YH
bin2302	7	21085376	21249666	68	45	24	2.2989e-10	44.3869	NAU-YH
bin2262	7	16639949	16719459	67	51	19	5.6833e-10	42.5766	NAU-YH
bin2261	7	16479122	16639948	67	51	19	5.6833e-10	42.5766	NAU-YH
bin2273	7	18064642	18193842	67	51	19	5.6833e-10	42.5766	NAU-YH
bin2270	7	17718877	17905782	67	51	19	5.6833e-10	42.5766	NAU-YH
bin2260	7	16379768	16479121	67	50	20	6.7222e-10	42.2409	NAU-YH
bin2282	7	19040250	19131856	67	45	25	8.0679e-10	41.8759	NAU-YH
bin2247	7	15118429	15190394	67	48	22	8.2465e-10	41.8321	NAU-YH
bin2228	7	13023598	13141503	67	47	23	8.5531e-10	41.7591	NAU-YH
bin2281	7	18932197	19040249	67	47	23	8.5531e-10	41.7591	NAU-YH
bin2272	7	18048304	18064641	66	52	19	1.8677e-09	40.1971	NAU-YH
bin2274	7	18193843	18306677	66	51	20	2.2416e-09	39.8321	NAU-YH
bin2268	7	17521734	17643410	66	51	20	2.2416e-09	39.8321	NAU-YH
bin2276	7	18435259	18547774	66	50	21	2.5751e-09	39.5547	NAU-YH
bin2230	7	13239593	13333057	65	50	22	9.3051e-09	36.9854	NAU-YH
bin2254	7	15848779	15947439	64	52	21	2.5854e-08	34.9416	NAU-YH
bin2255	7	15947440	16043509	64	52	21	2.5854e-08	34.9416	NAU-YH
bin2258	7	16233986	16349552	64	51	22	2.927e-08	34.6934	NAU-YH
bin2252	7	15597241	15748045	64	51	22	2.927e-08	34.6934	NAU-YH
bin2267	7	17447907	17521733	63	55	19	5.0973e-08	33.5839	NAU-YH
bin2218	7	11847391	11947949	63	52	22	8.8124e-08	32.4891	NAU-YH
bin2280	7	18777722	18932196	62	52	23	2.8333e-07	30.1533	NAU-YH
bin2283	7	19131857	19229473	62	50	25	3.0927e-07	29.9781	NAU-YH
bin2269	7	17643411	17718876	61	55	21	5.922e-07	28.6788	NAU-YH
bin2297	7	20648689	20748715	61	49	27	8.4068e-07	27.9781	NAU-YH
bin2210	7	11045185	11142711	60	52	25	2.4583e-06	25.8321	NAU-YH
bin2292	7	20140408	20220507	58	55	24	1.5134e-05	22.1971	NAU-YH
bin2321	7	23791869	23948908	58	52	27	1.6886e-05	21.9781	NAU-YH
bin2320	7	23719439	23791868	58	52	27	1.6886e-05	21.9781	NAU-YH
bin2256	7	16043510	16148945	57	59	21	2.0866e-05	21.5547	NAU-YH
bin2193	7	9247203	9295730	57	58	22	2.6165e-05	21.1022	NAU-YH
bin2279	7	18695874	18777721	57	57	23	3.1403e-05	20.7372	NAU-YH
bin2308	7	21717384	21821896	57	52	28	4.0543e-05	20.2263	NAU-YH
bin2219	7	11947950	12032552	56	58	23	7.0606e-05	19.1168	NAU-YH
bin2278	7	18631764	18695873	56	58	23	7.0606e-05	19.1168	NAU-YH
bin2306	7	21549325	21639379	56	51	30	8.2302e-05	18.8102	NAU-YH
bin2329	7	25028042	25140312	56	52	29	9.1826e-05	18.5912	NAU-YH
bin2295	7	20420432	20546730	56	54	27	0.00010023	18.4161	NAU-YH
bin2307	7	21639380	21717383	55	54	28	0.00022701	16.781	NAU-YH
bin2249	7	15349638	15447920	54	61	22	0.00024961	16.5912	NAU-YH
bin2233	7	13549471	13640405	54	59	24	0.00037565	15.7737	NAU-YH
bin2215	7	11548873	11647056	54	57	26	0.00047448	15.3066	NAU-YH
bin2192	7	9122150	9247202	54	55	28	0.00050302	15.1898	NAU-YH
bin2286	7	19446210	19530273	53	58	26	0.00097736	13.8613	NAU-YH
bin2330	7	25140313	25233529	53	55	29	0.0010437	13.7299	NAU-YH
bin2221	7	12147703	12218779	52	62	23	0.0011645	13.5109	NAU-YH
bin2331	7	25233530	25341325	52	56	29	0.0021499	12.2847	NAU-YH
bin2332	7	25341326	25442642	52	56	29	0.0021499	12.2847	NAU-YH
bin2229	7	13141504	13239592	51	64	22	0.0016055	12.8686	NAU-YH
bin2214	7	11434062	11548872	51	61	25	0.0031654	11.5109	NAU-YH
bin2503	8	18347898	18428236	70	43	24	1.4777e-11	49.8759	NAU-YH
bin2502	8	18248585	18347897	69	45	23	6.1789e-11	47.0146	NAU-YH
bin2531	8	22533561	22624448	56	59	22	5.7976e-05	19.5109	NAU-YH
bin2532	8	22624449	22674764	56	58	23	7.0606e-05	19.1168	NAU-YH
bin2533	8	22674765	22833884	54	59	24	0.00037565	15.7737	NAU-YH
bin2485	8	16524998	16641051	54	52	31	0.00039534	15.6715	NAU-YH
bin2534	8	22833885	22944330	51	64	22	0.0016055	12.8686	NAU-YH
bin2522	8	20746063	20839566	17	86	34	0.0013874	13.1606	heterozygous
bin2515	8	19636640	19680315	23	90	24	0.0011645	13.5109	heterozygous
bin2516	8	19680316	19835504	26	88	23	0.0036363	11.2336	heterozygous
bin2664	9	8195419	8315476	75	40	22	8.8239e-15	64.7226	NAU-YH
bin2754	9	19149430	19215910	74	35	28	1.5034e-14	63.6569	NAU-YH
bin2633	9	5073531	5240658	73	41	23	1.9065e-13	58.5766	NAU-YH
bin2709	9	13718958	13821724	72	38	27	4.8177e-13	56.7226	NAU-YH
bin2710	9	13821725	13931896	72	39	26	5.9535e-13	56.2993	NAU-YH
bin2623	9	4117687	4249308	72	45	20	8.4514e-13	55.5985	NAU-YH
bin2593	9	1136129	1236996	72	44	21	8.8945e-13	55.4964	NAU-YH
bin2625	9	4286522	4440887	72	43	22	8.9596e-13	55.4818	NAU-YH
bin2708	9	13632653	13718957	69	41	27	4.1057e-11	47.8321	NAU-YH
bin2646	9	6441972	6482212	69	45	23	6.1789e-11	47.0146	NAU-YH
bin2700	9	12820923	12918045	68	45	24	2.2989e-10	44.3869	NAU-YH
bin2594	9	1236997	1336180	66	50	21	2.5751e-09	39.5547	NAU-YH
bin2632	9	5049196	5073530	66	46	25	2.8941e-09	39.3212	NAU-YH
bin2701	9	12918046	13022441	66	47	24	3.0017e-09	39.2482	NAU-YH
bin2631	9	4949012	5049195	61	51	25	8.9124e-07	27.8613	NAU-YH
bin2610	9	2841700	2943998	60	52	25	2.4583e-06	25.8321	NAU-YH
bin2596	9	1447332	1545865	59	57	21	3.8371e-06	24.9416	NAU-YH
bin2699	9	12716682	12820922	58	55	24	1.5134e-05	22.1971	NAU-YH
bin2634	9	5240659	5342222	57	57	23	3.1403e-05	20.7372	NAU-YH
bin2742	9	17815119	18013232	56	50	31	7.0606e-05	19.1168	NAU-YH
bin2743	9	18013233	18117062	55	52	30	0.00019618	17.073	NAU-YH
bin2707	9	13470811	13632652	55	53	29	0.0002157	16.8832	NAU-YH
bin2698	9	12643508	12716681	54	59	24	0.00037565	15.7737	NAU-YH
bin2706	9	13448369	13470810	53	54	30	0.00097736	13.8613	NAU-YH
bin2741	9	17681618	17815118	52	54	31	0.0018579	12.5766	NAU-YH
bin2611	9	2943999	3045047	52	59	26	0.0019269	12.5036	NAU-YH
bin2585	9	349797	440653	52	59	26	0.0019269	12.5036	NAU-YH
bin2615	9	3349155	3449934	52	58	27	0.002088	12.3431	NAU-YH
bin2645	9	6316174	6441971	52	57	28	0.0021656	12.2701	NAU-YH
bin2733	9	16941316	17045771	50	63	24	0.0046267	10.7518	NAU-YH
bin2697	9	12548022	12643507	50	63	24	0.0046267	10.7518	NAU-YH
bin2629	9	4711004	4833222	35	52	50	0.0036363	11.2336	NAU-LB

## Sheet: TableS4
Table S4. The distribution of segregation distortion regions.
Name	Bin	LG	Start	End	P-value	Chis-value
SDR1	bin208	1	25028418	25106898	0.0016055	12.8686
	bin166	1	19749945	19815279	1.9295e-10	44.7372
	bin165	1	19648604	19749944	3.478e-16	71.1898
	bin145	1	16548389	16627121	1.0465e-17	78.1971
	bin137	1	15727394	15842913	1.9813e-18	81.5255
	bin195	1	23492760	23645888	3.478e-16	71.1898
	bin133	1	15236272	15344980	5.1141e-20	88.8394
	bin82	1	10148566	10181198	4.0274e-14	61.6861
	bin194	1	23417091	23492759	3.2182e-19	85.1606
	bin213	1	25545684	25645011	3.6097e-14	61.9051
	bin83	1	10181199	10293321	5.1141e-20	88.8394
SDR2	bin472	2	30286784	30410246	0.00056533	14.9562
	bin473	2	30410247	30541704	0.00054906	15.0146
	bin484	2	31643617	31718555	0.0012804	13.3212
	bin469	2	29962970	30095486	4.5566e-05	19.9927
	bin468	2	29861242	29962969	7.7634e-05	18.927
	bin470	2	30095487	30246737	7.7634e-05	18.927
	bin467	2	29848318	29861241	0.00013035	17.8905
	bin459	2	29031320	29144711	5.447e-06	24.2409
	bin461	2	29209711	29346911	4.1745e-05	20.1679
	bin477	2	30935348	31042654	0.0024339	12.0365
	bin482	2	31372195	31481694	0.0013874	13.1606
	bin483	2	31481695	31643616	0.0010437	13.7299
	bin471	2	30246738	30286783	0.004593	10.7664
SDR3	bin500	2	33448622	33546973	3.0661e-11	48.4161
	bin397	2	22649489	22743151	3.103e-08	34.5766
	bin501	2	33546974	33649964	1.71e-11	49.5839
	bin412	2	24147242	24234869	1.7889e-07	31.073
	bin418	2	24749846	24849166	2.6975e-12	53.2774
	bin403	2	23225764	23343334	8.4909e-10	41.7737
	bin408	2	23736290	23831276	1.5104e-11	49.8321
	bin404	2	23343335	23446803	3.5082e-12	52.7518
	bin413	2	24234870	24349922	7.6863e-13	55.7883
	bin417	2	24649314	24749845	1.343e-13	59.2774
	bin502	2	33649965	33741586	7.4602e-15	65.0584
	bin415	2	24434939	24549455	1.6553e-10	45.0438
SDR4	bin1225	4	48344692	48449619	3.0927e-07	29.9781
	bin1234	4	49232005	49349521	2.8333e-07	30.1533
	bin1241	4	49900697	50002108	0.00022701	16.781
	bin1220	4	47849402	47877710	0.00037565	15.7737
	bin1235	4	49349522	49439494	0.0010437	13.7299
	bin1236	4	49439495	49482998	0.0021656	12.2701
	bin1238	4	49626623	49735327	0.0010437	13.7299
	bin1237	4	49482999	49626622	0.002088	12.3431
	bin1239	4	49735328	49849897	0.0010437	13.7299
	bin1240	4	49849898	49900696	0.0010437	13.7299
	bin1233	4	49133308	49232004	0.0042387	10.927
	bin1231	4	48863738	48997014	0.0042079	10.9416
	bin1232	4	48997015	49133307	0.0021656	12.2701
SDR5	bin1177	4	42978139	43158186	2.3358e-06	25.9343
	bin1178	4	43158187	43345600	1.5134e-05	22.1971
	bin1175	4	42843396	42917037	3.1403e-05	20.7372
	bin1176	4	42917038	42978138	6.0773e-06	24.0219
	bin1209	4	46707525	46847898	0.0048692	10.6496
	bin1208	4	46628759	46707524	0.0026374	11.8759
	bin1215	4	47347619	47436600	0.0039983	11.0438
	bin1216	4	47436601	47544335	4.0543e-05	20.2263
SDR6	bin1199	4	45734217	45777748	4.0543e-05	20.2263
	bin1196	4	45447258	45548503	0.00010023	18.4161
	bin1200	4	45777749	45948237	3.103e-08	34.5766
	bin1201	4	45948238	46038313	9.904e-08	32.2555
	bin1204	4	46248830	46304023	2.8941e-09	39.3212
	bin1194	4	45218810	45341740	9.904e-08	32.2555
	bin1203	4	46141664	46248829	1.0272e-07	32.1825
SDR7	bin1164	4	41640769	41748155	3.3224e-11	48.2555
	bin1138	4	38841111	38946930	2.2989e-10	44.3869
	bin1171	4	42445084	42548111	5.3219e-10	42.708
	bin1151	4	40145992	40247814	9.3051e-09	36.9854
SDR8	bin1884	6	29232368	29349865	8.9596e-13	55.4818
	bin1921	6	33148336	33238906	2.3358e-06	25.9343
	bin1925	6	33749529	33832776	2.8221e-08	34.7664
	bin1886	6	29393901	29543257	2.5395e-07	30.3723
SDR9	bin1992	6	40841070	40932507	3.1717e-08	34.5328
	bin1990	6	40637094	40737270	7.0046e-07	28.3431
	bin1991	6	40737271	40841069	8.8124e-08	32.4891
	bin1994	6	41030781	41147231	2.8333e-07	30.1533
	bin1989	6	40479502	40637093	2.8333e-07	30.1533
	bin1988	6	40425716	40479501	1.1302e-05	22.781
SDR10	bin1960	6	37547610	37633113	9.5239e-05	18.5182
	bin1977	6	39332953	39434466	1.3368e-05	22.4453
	bin1979	6	39500986	39649076	5.922e-07	28.6788
	bin1978	6	39434467	39500985	1.5408e-06	26.7664
	bin1961	6	37633114	37749918	1.8493e-06	26.4015
	bin1972	6	38828776	38946339	1.8493e-06	26.4015
	bin1971	6	38748954	38828775	2.5395e-07	30.3723
	bin1892	6	30078459	30249653	0.0042079	10.9416
SDR11	bin1947	6	36073128	36247243	2.927e-08	34.6934
	bin1946	6	36049984	36073127	8.8124e-08	32.4891
	bin1874	6	27909069	28038400	8.6617e-05	18.708
	bin1870	6	27537363	27642367	0.0010746	13.6715
	bin1916	6	32645932	32743553	1.9462e-06	26.2993
SDR12	bin1922	6	33238907	33307516	8.3401e-09	37.2044
	bin1893	6	30249654	30349279	2.4763e-06	25.8175
	bin1917	6	32743554	32849457	2.5395e-07	30.3723
	bin1919	6	32894770	33029197	2.4566e-08	35.0438
	bin1920	6	33029198	33148335	8.0733e-08	32.6642
	bin1900	6	30949059	31033357	2.8221e-08	34.7664
SDR13	bin1934	6	34845753	34937714	7.1549e-09	37.5109
	bin1938	6	35189717	35303907	5.9574e-11	47.0876
	bin1935	6	34937715	35049791	2.8221e-08	34.7664
	bin1866	6	27138905	27212891	4.6729e-06
	bin1850	6	25549559	25647199	0.00061708	14.781
	bin1859	6	26440985	26549799	8.4068e-07	27.9781
	bin1863	6	26827516	26939778	6.49e-06	23.8905
	bin1856	6	26148140	26215471	2.8333e-07	30.1533
	bin1857	6	26215472	26341076	2.3875e-06	25.8905
	bin1855	6	26023822	26148139	8.9124e-07	27.8613
	bin1860	6	26549800	26614028	5.447e-06	24.2409
	bin1861	6	26614029	26743172	1.0197e-07	32.1971
	bin1849	6	25440721	25549558	5.7976e-05	19.5109
	bin1854	6	25901605	26023821	3.2656e-08	34.4745
	bin1848	6	25300570	25440720	4.6729e-06	24.5474
	bin1852	6	25737504	25833741	3.2896e-08	34.4599
	bin1853	6	25833742	25901604	1.0197e-07	32.1971
	bin1847	6	25225198	25300569	2.927e-08	34.6934
	bin1827	6	23120502	23240869	2.9799e-09	39.2628
	bin1826	6	23043982	23120501	2.8333e-07	30.1533
	bin1808	6	21217172	21337063	7.93e-07	28.0949
	bin1806	6	21025881	21141724	2.927e-08	34.6934
	bin1815	6	21874312	22037909	2.8314e-09	39.365
	bin1810	6	21391495	21541613	3.1717e-08	34.5328
	bin1813	6	21745086	21840813	9.3051e-09	36.9854
	bin1816	6	22037910	22147501	2.927e-08	34.6934
	bin1828	6	23240870	23347674	2.5751e-09	39.5547
	bin1820	6	22448082	22471400	6.7222e-10	42.2409
	bin1821	6	22471401	22600586	1.9295e-10	44.7372
	bin1831	6	23517500	23635017	2.5751e-09	39.5547
	bin1822	6	22600587	22713506	5.3008e-11	47.3212
	bin1819	6	22345466	22448081	1.7889e-07	31.073
	bin1830	6	23432471	23517499	5.922e-07	28.6788
	bin1835	6	23947899	24048710	7.93e-07	28.0949
	bin1804	6	20847120	20942976	2.927e-08	34.6934
	bin1809	6	21337064	21391494	8.9124e-07	27.8613
	bin1805	6	20942977	21025880	1.1302e-05	22.781
	bin1839	6	24325293	24449728	0.0042079	10.9416
SDR14	bin1766	6	16343397	16449706	7.6863e-13	55.7883
	bin1767	6	16449707	16526530	1.7984e-13	58.6934
	bin1798	6	20104018	20205410	2.6975e-12	53.2774
	bin1796	6	19928007	20048552	1.2312e-11	50.2409
	bin1800	6	20448871	20549009	2.5395e-07	30.3723
	bin1801	6	20549010	20649937	1.5408e-06	26.7664
	bin1795	6	19829265	19928006	6.7222e-10	42.2409
SDR15	bin2331	7	25233530	25341325	0.0021499	12.2847
	bin2222	7	12218780	12342947	1.3939e-11	49.9927
	bin2332	7	25341326	25442642	0.0021499	12.2847
	bin2330	7	25140313	25233529	0.0010437	13.7299
SDR16	bin2329	7	25028042	25140312	9.1826e-05	18.5912
	bin2249	7	15349638	15447920	0.00024961	16.5912
	bin2220	7	12032553	12147702	1.3939e-11	49.9927
	bin2236	7	13840436	13946362	1.3939e-11	49.9927
	bin2234	7	13640406	13747332	5.8284e-11	47.1314
	bin2321	7	23791869	23948908	1.6886e-05	21.9781
	bin2320	7	23719439	23791868	1.6886e-05	21.9781
	bin2308	7	21717384	21821896	4.0543e-05	20.2263
	bin2307	7	21639380	21717383	0.00022701	16.781
	bin2306	7	21549325	21639379	8.2302e-05	18.8102
	bin2256	7	16043510	16148945	2.0866e-05	21.5547
	bin2286	7	19446210	19530273	0.00097736	13.8613
	bin2295	7	20420432	20546730	0.00010023	18.4161
	bin2247	7	15118429	15190394	8.2465e-10	41.8321
	bin2258	7	16233986	16349552	2.927e-08	34.6934
	bin2252	7	15597241	15748045	2.927e-08	34.6934
	bin2254	7	15848779	15947439	2.5854e-08	34.9416
	bin2255	7	15947440	16043509	2.5854e-08	34.9416
	bin2292	7	20140408	20220507	1.5134e-05	22.1971
	bin2279	7	18695874	18777721	3.1403e-05	20.7372
	bin2278	7	18631764	18695873	7.0606e-05	19.1168
	bin2283	7	19131857	19229473	3.0927e-07	29.9781
	bin2297	7	20648689	20748715	8.4068e-07	27.9781
	bin2269	7	17643411	17718876	5.922e-07	28.6788
	bin2267	7	17447907	17521733	5.0973e-08	33.5839
	bin2260	7	16379768	16479121	6.7222e-10	42.2409
	bin2261	7	16479122	16639948	5.6833e-10	42.5766
	bin2262	7	16639949	16719459	5.6833e-10	42.5766
	bin2280	7	18777722	18932196	2.8333e-07	30.1533
	bin2276	7	18435259	18547774	2.5751e-09	39.5547
	bin2272	7	18048304	18064641	1.8677e-09	40.1971
	bin2273	7	18064642	18193842	5.6833e-10	42.5766
	bin2274	7	18193843	18306677	2.2416e-09	39.8321
	bin2270	7	17718877	17905782	5.6833e-10	42.5766
	bin2275	7	18306678	18435258	1.9295e-10	44.7372
	bin2268	7	17521734	17643410	2.2416e-09	39.8321
	bin2281	7	18932197	19040249	8.5531e-10	41.7591
	bin2282	7	19040250	19131856	8.0679e-10	41.8759
	bin2301	7	21048388	21085375	5.9574e-11	47.0876
	bin2302	7	21085376	21249666	2.2989e-10	44.3869
SDR17	bin2533	8	22674765	22833884	0.00037565	15.7737
	bin2532	8	22624449	22674764	7.0606e-05	19.1168
	bin2531	8	22533561	22624448	5.7976e-05	19.5109
	bin2534	8	22833885	22944330	0.0016055	12.8686
SDR18	bin2742	9	17815119	18013232	7.0606e-05	19.1168
	bin2743	9	18013233	18117062	0.00019618	17.073
	bin2706	9	13448369	13470810	0.00097736	13.8613
	bin2707	9	13470811	13632652	0.0002157	16.8832
	bin2697	9	12548022	12643507	0.0046267	10.7518
SDR19	bin2610	9	2841700	2943998	2.4583e-06	25.8321
	bin2585	9	349797	440653	0.0019269	12.5036
	bin2625	9	4286522	4440887	8.9596e-13	55.4818
	bin2623	9	4117687	4249308	8.4514e-13	55.5985
	bin2594	9	1236997	1336180	2.5751e-09	39.5547
	bin2596	9	1447332	1545865	3.8371e-06	24.9416
	bin2593	9	1136129	1236996	8.8945e-13	55.4964

## Sheet: TableS5
TableS5. Correlation coefﬁcients among ten traits in radish.
Trait	Root width	Root lenth	Leaf width	Soluble solid	Soluble sugar	Soluble protein	Plant weight	Root weight	Plant height
Root width
Root lenth	0.28**
Leaf width	0.4**	0.33**
Soluble solid	-0.49**	-0.28**	-0.04
Soluble sugar	0.09	0.09	-0.02	-0.04
Soluble protein	-0.11	-0.088	-0.01	0.17	0.12
Plant weight	0.72**	0.71**	0.55**	-0.39**	0.09	-0.1
Root weight	0.72**	0.73**	0.53**	-0.41**	0.07	-0.11	0.96**
Plant height	0.2*	0.25**	0.35**	-0.02	0.12*	0.08	0.34**	0.23**
Leaf number	0.51**	0.3**	0.3**	-0.16	0.18*	0.01	0.62**	0.59**	0.329**
Pearson correlation coefficients (*, ** Signiﬁcant at P﹤0.05 and P﹤0.01 probability level, respectively)

## Sheet: TableS6
Table S6. QTLs analysis for ten traits in radish.
Trait	QTL	LG	Position(cM)	LOD	PVE(%)	Additive	Dominant	D/A	Marker	Physical distance
RD	qRD1	1	70.89	3.64	11.5	0.62	-0.18	-0.3	bin104	12350-12435
RL	qRL5	5	162.79	2.55	8.1	-1.24	-0.51	0.41	bin1618	45441-45533
RL	qRL8	8	136.53	2.6	8.3	-1.1	-1.1	1	bin2355	1098-1212
LW	qLW1	1	90.39-90.64	4.9	15	0.68	0.75	1.1	bin144-bin143	16348-16548
TSS	qTSS1	1	11.31	3.07	9.7	0.72	-0.31	-0.43	bin59	7147-7198
TSS	qTSS8	8	87.14-87.82	2.72	8.7	-0.01	-0.91	68.97	bin2458-bin2457	13035-13220
SS	qSS2-1	2	59.67-60.07	4.76	15.1	-0.01	-0.01	1.35	bin505-bin504	33847-34041
SS	qSS2-2	2	73.24	6.92	21.2	-0.01	-0.01	1.17	bin500	33449-33547
SS	qSS2-3	2	77.65	6.41	19.8	-0.01	-0.01	1.43	bin501	33547-33650
SP	qSP5	5	89.76	2.55	8.1	12.51	-9.93	-0.79	bin1398	17650-17739
PW	qPW2-1	2	53.85	3.41	10.8	16.35	-51.41	-3.14	bin376	20038-20124
PW	qPW2-2	2	53.85	3.41	10.8	16.35	-51.41	-3.14	bin377	20124-20193
RW	qRW2-1	2	53.85	3.43	10.8	14.35	-46.41	-3.23	bin376	20038-20124
RW	qRW2-2	2	54.25-54.38	3.64	11.4	16.22	-46.65	-2.88	bin374-bin373	19639-19865
PH	qPH1	1	27.42-29.85	3.28	10.4	1.08	2.33	2.17	bin66-bin68	7927-8436
LN	qLN4-1	4	99.74	2.6	8.3	0.45	-1.77	-3.91	bin1074	31562-31696
LN	qLN4-2	4	100.04-100.61	3.08	9.7	0.52	-1.9	-3.68	bin1073-bin1071	31035-31562
LG	Linkage group
PVE	Percent of variance explaining
D/A	Dominance/Addtive rate
Yellow backguound represented the QTL was located in recombination hot regions

## Sheet: TableS7
Table S7. The statistics analysis of the sequencing data in R-bulk and W-bulk.
Sample	Clean base (kb)	Mapped reads( kb)	Total reads (kb)	Mapping rate (%)	Average Depth (X)	Coverage (%)
W-bulk	31149720	173194	190674	90.83	48.33	89.97
R-bulk	30704346	169498	186916	90.68	47.26	90.38

## Sheet: TableS8
Table S8. Gene prediction for the candidate interval.
Gene ID	Start	End	Annotation
Rs388540	9291782	9293734	Duplicated homeodomain-like superfamily protein
Rs388530	9299588	9301728	Duplicated homeodomain-like superfamily protein
Rs388520	9304149	9304881	Unknown protein
Rs388510	9316649	9317233	Vacuolar iron transporter (VIT) family protein
Rs388500	9322801	9324326	O-methyltransferase family protein
Rs388480	9328558	9329190	Unknown protein
Rs388470	9329306	9330271	Nucleic acid binding
Rs388460	9332711	9333629	Thioredoxin Y1
Rs388450	9334260	9341440	Unknown protein
Rs388440	9345256	9346757	Calcium-dependent lipid-binding (CaLB domain) family protein
Rs388430	9348600	9349862	MYB domain protein 90
Rs388420	9360012	9362118	SET domain group 26
Rs388410	9362552	9364558	DNAJ heat shock n-terminal domain-containing protein
Rs388400	9366221	9368093	Nucleotide-sugar transporter family protein

## Sheet: TableS9
Table S9. The location of recombination hot regions on the radish chromosome.
Chr	Left (bp)	Righ t(bp)	Left maker	Right maker	Recombination rate (cM/Mb)
chr01	352350	459254	bin4	bin5	1.31894
chr01	3340057	3431812	bin27	bin26	5.22042
chr01	3503823	3747658	bin29	bin31	1.14832
chr01	4996896	5060085	bin40	bin41	3.26006
chr01	5641181	5784869	bin44	bin46	4.80903
chr01	6448717	6548673	bin52	bin53	3.67162
chr01	6932610	7036000	bin57	bin58	2.69852
chr01	7197794	7335195	bin60	bin61	6.65934
chr01	7637133	7836828	bin63	bin65	16.7455
chr01	7836828	7926652	bin65	bin66	13.5376
chr01	7926652	8037568	bin66	bin67	9.43056
chr01	8037568	8616139	bin67	bin70	1.46741
chr01	8829333	9149593	bin72	bin75	2.84144
chr01	9341168	9400343	bin77	bin78	10.2746
chr01	11476709	11628579	bin96	bin97	1.60664
chr01	11628579	11736691	bin97	bin98	1.72044
chr01	11736691	11822370	bin98	bin99	4.2951
chr01	12239613	12349625	bin103	bin104	6.84471
chr01	12643618	12719834	bin107	bin108	3.09646
chr01	12719834	12833419	bin108	bin109	2.97575
chr01	12833419	12903403	bin109	bin110	5.64415
chr01	12903403	12989266	bin110	bin111	5.38066
chr01	13539008	13644679	bin116	bin117	1.21131
chr01	13644679	13736209	bin117	bin118	2.1086
chr01	13736209	13847218	bin118	bin119	1.00893
chr01	13847218	13943333	bin119	bin120	3.59985
chr01	13943333	14100528	bin120	bin122	7.81831
chr01	14100528	14229521	bin122	bin123	5.12431
chr01	14649803	14749923	bin127	bin128	3.50579
chr01	19049846	19127489	bin160	bin162	3.33578
chr01	20020846	20154569	bin169	bin171	2.61735
chr01	20621048	20841679	bin173	bin174	2.25263
chr01	20841679	21014343	bin174	bin176	1.4479
chr01	21137443	21213903	bin177	bin179	1.75255
chr01	23147458	23248498	bin191	bin192	1.37569
chr01	23248498	23315024	bin192	bin193	2.64558
chr01	23645889	23883007	bin196	bin198	3.47085
chr01	24824816	24936487	bin206	bin207	19.5216
chr01	24936487	25028418	bin207	bin208	13.5101
chr01	25743677	25810640	bin215	bin216	1.31416
chr02	1916578	2001123	bin235	bin236	1.41936
chr02	6548366	6613390	bin266	bin267	1.72244
chr02	9038015	9119638	bin288	bin289	1.13938
chr02	11610498	11680362	bin310	bin311	5.0813
chr02	12544353	13044459	bin317	bin322	1.14776
chr02	13449576	13541940	bin326	bin327	2.68503
chr02	13541940	13726670	bin327	bin329	1.2613
chr02	15219874	15265085	bin341	bin342	4.64489
chr02	21039529	21106054	bin385	bin384	1.26268
chr02	22036746	22126640	bin394	bin395	4.23833
chr02	23225764	23736290	bin403	bin408	2.38577
chr02	24147242	24749846	bin412	bin418	2.61366
chr02	27429805	28131598	bin444	bin451	1.3722
chr02	29031320	29209711	bin459	bin461	5.55521
chr02	30286784	30410247	bin472	bin473	9.15254
chr02	30541705	30600595	bin474	bin475	5.94328
chr02	30935348	31372195	bin477	bin482	1.8107
chr02	31372195	31481695	bin482	bin483	1.72603
chr02	39447596	39502387	bin555	bin556	1.51485
chr02	42131588	42240220	bin582	bin583	1.27955
chr03	4695214	4820050	bin629	bin630	1.13749
chr03	5220973	5335799	bin634	bin635	1.01893
chr03	5733451	5801260	bin639	bin640	1.19453
chr03	11530055	11564250	bin673	bin674	4.00643
chr03	12413201	12528486	bin678	bin679	1.544
chr03	16476885	16700888	bin713	bin715	1.05802
chr03	17549024	17617269	bin722	bin723	8.38157
chr03	18442897	18646295	bin731	bin733	1.98134
chr03	19847034	20338384	bin744	bin748	1.27608
chr03	21124192	21249536	bin755	bin754	1.33233
chr03	22040566	22213823	bin764	bin766	3.74011
chr03	22213823	22346902	bin766	bin767	2.47222
chr03	22659041	22760825	bin771	bin772	2.40706
chr03	22760825	22932311	bin772	bin773	3.45218
chr03	22932311	23027650	bin773	bin774	1.00693
chr03	24605562	24732876	bin790	bin791	2.42707
chr03	25449207	25849483	bin797	bin801	1.99862
chr03	27223854	27320397	bin815	bin816	2.12341
chr03	27794622	27926461	bin821	bin822	1.59285
chr03	28717332	28844322	bin828	bin829	3.15773
chr04	124044	246556	bin833	bin834	1.51822
chr04	3703859	4046585	bin864	bin867	1.68356
chr04	4932198	5118586	bin873	bin875	2.22117
chr04	5118586	5243056	bin875	bin876	2.58697
chr04	5243056	5339862	bin876	bin877	1.5185
chr04	5339862	5446423	bin877	bin878	2.9279
chr04	7233341	7499690	bin894	bin896	1.16764
chr04	7904797	8234649	bin899	bin902	1.03986
chr04	8541292	8630069	bin905	bin906	2.32042
chr04	9547363	9646135	bin911	bin913	1.58952
chr04	13243739	13349406	bin943	bin944	1.11672
chr04	13613172	13736254	bin947	bin948	1.79555
chr04	13936218	14057433	bin950	bin952	1.71596
chr04	14573026	14667850	bin955	bin956	1.37096
chr04	14930063	14984932	bin958	bin959	7.19896
chr04	15693165	15776291	bin965	bin966	16.2765
chr04	15776291	15905184	bin966	bin967	2.2732
chr04	16397637	16542735	bin972	bin973	1.81946
chr04	17867099	17978083	bin983	bin984	1.71196
chr04	18729998	18794739	bin990	bin991	5.23625
chr04	19931505	20022713	bin1000	bin1001	1.75423
chr04	23044923	23089559	bin1021	bin1022	1.14258
chr04	24020218	24108655	bin1026	bin1027	4.46646
chr04	24241976	24313391	bin1028	bin1029	1.02219
chr04	24313391	24371954	bin1029	bin1030	2.69795
chr04	25348250	26031448	bin1039	bin1041	1.19438
chr04	27910121	28041765	bin1052	bin1053	1.54204
chr04	28138990	28161019	bin1054	bin1055	9.26052
chr04	29847933	29898005	bin1062	bin1063	3.45502
chr04	33932652	34026618	bin1093	bin1094	1.75595
chr04	35109807	35221113	bin1105	bin1106	2.27301
chr04	35746665	35817957	bin1110	bin1111	1.82349
chr04	36424939	36483255	bin1117	bin1118	1.69765
chr04	38634944	38733537	bin1136	bin1137	12.0495
chr04	39449815	39749116	bin1144	bin1147	2.25191
chr04	39749116	40048307	bin1147	bin1150	3.57297
chr04	40048307	40247815	bin1150	bin1152	3.26303
chr04	40281526	40437334	bin1153	bin1154	1.26438
chr04	40437334	40748953	bin1154	bin1157	2.03454
chr04	41748156	41949301	bin1165	bin1167	2.13279
chr04	42843396	42917038	bin1175	bin1176	1.84677
chr04	43345601	43534095	bin1179	bin1182	3.57571
chr04	45447258	45777749	bin1196	bin1200	1.44633
chr04	45777749	45948238	bin1200	bin1201	1.21415
chr04	46304024	46433853	bin1205	bin1206	2.88071
chr04	47347619	47436601	bin1215	bin1216	8.33877
chr04	47436601	47544336	bin1216	bin1217	4.42753
chr04	48449620	48618712	bin1226	bin1228	2.64945
chr04	48863738	48997015	bin1231	bin1232	3.83412
chr04	49349522	49439495	bin1235	bin1236	1.65605
chr04	49439495	49626623	bin1236	bin1238	1.43217
chr05	47800	171818	bin1242	bin1244	1.99165
chr05	276565	542639	bin1245	bin1247	7.43778
chr05	807115	1018293	bin1250	bin1252	1.62896
chr05	1018293	1248545	bin1252	bin1253	8.39949
chr05	1702595	1848227	bin1258	bin1259	4.53884
chr05	1848227	1948259	bin1259	bin1260	2.03935
chr05	1948259	2031511	bin1260	bin1261	2.11406
chr05	2031511	2148585	bin1261	bin1262	1.4777
chr05	2148585	2238239	bin1262	bin1263	6.91548
chr05	2238239	2339666	bin1263	bin1264	4.29866
chr05	2339666	2350153	bin1264	bin1266	33.47
chr05	2527247	2617208	bin1266	bin1267	2.84568
chr05	2617208	2743658	bin1267	bin1268	4.71333
chr05	2743658	2843117	bin1268	bin1269	3.11686
chr05	2843117	2901231	bin1269	bin1270	10.5826
chr05	2901231	3046797	bin1270	bin1271	10.8542
chr05	3046797	3112470	bin1271	bin1272	11.3289
chr05	3112470	3188312	bin1272	bin1273	1.4372
chr05	3349753	3376686	bin1274	bin1275	7.50009
chr05	3376686	3648988	bin1275	bin1277	1.3698
chr05	3737593	4146238	bin1278	bin1282	3.79058
chr05	4146238	4232396	bin1282	bin1283	6.49969
chr05	4232396	4302271	bin1283	bin1284	4.322
chr05	4302271	4531181	bin1284	bin1286	4.66559
chr05	4640039	4741774	bin1287	bin1288	3.29287
chr05	4741774	4837522	bin1288	bin1289	1.82771
chr05	4837522	4907879	bin1289	bin1290	1.84772
chr05	5039465	5349266	bin1291	bin1294	2.43059
chr05	5349266	5476682	bin1294	bin1296	2.05626
chr05	5643027	5732480	bin1297	bin1298	6.1373
chr05	5732480	5819157	bin1298	bin1299	10.718
chr05	5934786	6115069	bin1300	bin1302	7.14432
chr05	6115069	6248304	bin1302	bin1304	5.91436
chr05	6252109	6510324	bin1304	bin1305	1.09599
chr05	6636596	6770101	bin1306	bin1308	2.05985
chr05	6770101	6941627	bin1308	bin1309	4.2734
chr05	6941627	7049872	bin1309	bin1310	6.37443
chr05	7049872	7136319	bin1310	bin1311	15.0728
chr05	7195827	7322079	bin1312	bin1313	2.81976
chr05	7322079	7531254	bin1313	bin1314	2.83017
chr05	7531254	7718571	bin1314	bin1316	3.13906
chr05	7718571	7806914	bin1316	bin1317	4.26746
chr05	7806914	7948987	bin1317	bin1318	18.7439
chr05	8038004	8233236	bin1319	bin1320	3.01692
chr05	8321301	8643495	bin1321	bin1324	2.02983
chr05	8847378	8958647	bin1326	bin1328	5.87765
chr05	8958647	9347219	bin1328	bin1331	1.91213
chr05	9446248	9644851	bin1332	bin1334	2.0191
chr05	9644851	9709371	bin1334	bin1335	8.354
chr05	9709371	9834940	bin1335	bin1336	6.35507
chr05	9834940	9929484	bin1336	bin1337	9.61457
chr05	9929484	10123866	bin1337	bin1338	1.47133
chr05	10123866	10235927	bin1338	bin1339	4.58679
chr05	10235927	10349669	bin1339	bin1341	2.54963
chr05	10423169	10543430	bin1341	bin1342	7.91612
chr05	10543430	10736549	bin1342	bin1344	5.45777
chr05	10807172	11044875	bin1345	bin1347	2.52837
chr05	11044875	11093467	bin1347	bin1348	5.14488
chr05	11093467	11175014	bin1348	bin1349	1.86396
chr05	11175014	11466307	bin1349	bin1350	1.229
chr05	12115879	12294957	bin1355	bin1357	1.24527
chr05	12294957	12414337	bin1357	bin1358	2.71402
chr05	12534794	12922940	bin1359	bin1361	1.27272
chr05	13322496	13367678	bin1365	bin1366	5.93157
chr05	14026243	14134115	bin1371	bin1372	3.72664
chr05	14826290	14903241	bin1376	bin1377	4.53535
chr05	15109708	15337752	bin1379	bin1381	1.28922
chr05	15430733	15510689	bin1382	bin1383	1.35074
chr05	16341047	16485097	bin1387	bin1388	1.5689
chr05	17242805	17335456	bin1394	bin1395	1.30598
chr05	18302405	18444845	bin1403	bin1404	1.30581
chr05	18741160	18759717	bin1405	bin1406	5.81991
chr05	19523435	19611091	bin1412	bin1413	2.96614
chr05	19611091	20041195	bin1413	bin1414	1.71121
chr05	20247846	20297428	bin1415	bin1416	3.69086
chr05	20808308	21030205	bin1418	bin1419	3.65485
chr05	21030205	21138518	bin1419	bin1420	5.5949
chr05	21616990	21748046	bin1423	bin1424	3.25052
chr05	22447171	22453820	bin1430	bin1431	14.8895
chr05	22552759	22947425	bin1432	bin1435	1.43666
chr05	23121104	23242179	bin1437	bin1438	1.75924
chr05	23242179	23309713	bin1438	bin1439	2.76898
chr05	23309713	23426604	bin1439	bin1440	1.64256
chr05	23426604	23513893	bin1440	bin1441	8.1339
chr05	23513893	24036780	bin1441	bin1442	1.97175
chr05	24036780	24115740	bin1442	bin1443	6.59828
chr05	24229933	24518374	bin1444	bin1446	1.64332
chr05	24518374	24659680	bin1446	bin1447	1.61352
chr05	24978348	25136341	bin1449	bin1450	3.65839
chr05	25935114	26039296	bin1455	bin1454	2.49563
chr05	26144810	26238908	bin1457	bin1458	3.01813
chr05	27226785	27251663	bin1466	bin1467	9.3657
chr05	27703745	27944497	bin1471	bin1473	4.29072
chr05	27944497	27950562	bin1473	bin1474	26.5458
chr05	27950562	28180410	bin1474	bin1475	1.69242
chr05	28180410	28263200	bin1475	bin1476	4.8919
chr05	28263200	28405781	bin1476	bin1477	4.03981
chr05	28405781	28635793	bin1477	bin1478	3.10419
chr05	28635793	28718132	bin1478	bin1479	6.29106
chr05	28718132	28808605	bin1479	bin1480	1.38163
chr05	28808605	29016439	bin1480	bin1481	1.27987
chr05	29316951	29360078	bin1482	bin1485	8.90393
chr05	29567408	29778904	bin1484	bin1486	1.11113
chr05	30222091	30297199	bin1488	bin1489	3.02231
chr05	30297199	30443629	bin1489	bin1490	1.35218
chr05	30443629	30514820	bin1490	bin1491	11.6869
chr05	30514820	30740900	bin1491	bin1492	1.94179
chr05	30740900	30849799	bin1492	bin1493	7.57583
chr05	30849799	30935220	bin1493	bin1494	5.42021
chr05	30935220	30994173	bin1494	bin1495	6.64936
chr05	30994173	31120888	bin1495	bin1496	1.53889
chr05	31191763	31370945	bin1497	bin1499	2.14865
chr05	31620841	31746583	bin1500	bin1501	8.24705
chr05	31746583	31793961	bin1501	bin1502	19.5238
chr05	31793961	32129063	bin1502	bin1503	1.18471
chr05	32129063	32245704	bin1503	bin1505	8.94197
chr05	32317007	32368820	bin1505	bin1506	5.24965
chr05	32453550	32725131	bin1507	bin1509	1.00891
chr05	32725131	32841830	bin1509	bin1510	6.64102
chr05	32841830	33141302	bin1510	bin1511	2.23727
chr05	33141302	33533576	bin1511	bin1515	10.9821
chr05	33533576	33677203	bin1515	bin1517	9.29491
chr05	33888177	34023493	bin1519	bin1520	6.92453
chr05	34023493	34348655	bin1520	bin1523	4.68074
chr05	34540765	34640202	bin1524	bin1525	3.09744
chr05	34640202	34660009	bin1525	bin1526	8.17893
chr05	34660009	34818701	bin1526	bin1528	5.29957
chr05	34932347	35140023	bin1528	bin1530	6.02381
chr05	35255770	35630878	bin1532	bin1535	4.60667
chr05	35630878	35808753	bin1535	bin1536	3.26072
chr05	36112585	36189707	bin1539	bin1540	9.58222
chr05	36189707	36302975	bin1540	bin1541	3.28425
chr05	36302975	36448254	bin1541	bin1542	1.51433
chr05	36448254	36528281	bin1542	bin1543	4.96083
chr05	36528281	36646174	bin1543	bin1544	1.0518
chr05	37048903	37146489	bin1548	bin1549	2.84877
chr05	37711109	37830676	bin1554	bin1555	5.913
chr05	37830676	37906668	bin1555	bin1556	21.3838
chr05	37906668	38000671	bin1556	bin1557	3.46797
chr05	38000671	38108484	bin1557	bin1558	3.40404
chr05	38108484	38195396	bin1558	bin1559	16.9942
chr05	38195396	38316916	bin1559	bin1560	3.8183
chr05	38316916	38606888	bin1560	bin1561	1.42772
chr05	38606888	38758113	bin1561	bin1562	3.84196
chr05	38758113	38942804	bin1562	bin1563	2.29573
chr05	38942804	39044812	bin1563	bin1564	4.37221
chr05	39345799	39537788	bin1567	bin1569	1.96365
chr05	39537788	39736443	bin1569	bin1571	5.75369
chr05	39846843	39894067	bin1572	bin1573	5.31509
chr05	39894067	40140964	bin1573	bin1574	3.17136
chr05	40140964	40215130	bin1574	bin1575	5.23151
chr05	40215130	40414449	bin1575	bin1579	1.90649
chr05	41120199	41225528	bin1579	bin1580	1.25322
chr05	41329355	41436767	bin1581	bin1582	1.54545
chr05	41436767	41511911	bin1582	bin1583	6.50751
chr05	41511911	41640802	bin1583	bin1584	9.16278
chr05	41640802	41734948	bin1584	bin1585	3.53706
chr05	41842982	42212122	bin1586	bin1590	1.25698
chr05	42212122	42327329	bin1590	bin1591	6.51002
chr05	42327329	42504159	bin1591	bin1592	1.23848
chr05	42504159	42715897	bin1592	bin1593	1.58214
chr05	42715897	42750461	bin1593	bin1594	11.5438
chr05	42750461	42881735	bin1594	bin1595	1.91965
chr05	42881735	42994122	bin1595	bin1596	1.81516
chr05	42994122	43151944	bin1596	bin1598	2.33808
chr05	43151944	43292843	bin1598	bin1599	1.39816
chr05	43411818	43598535	bin1600	bin1602	1.9709
chr05	43598535	43820334	bin1602	bin1603	1.41119
chr05	43820334	44025978	bin1603	bin1605	1.83813
chr05	44248606	44510200	bin1607	bin1610	4.78987
chr05	44741669	44877731	bin1612	bin1614	1.44052
chr05	44877731	45040291	bin1614	bin1615	2.29454
chr05	45040291	45144097	bin1615	bin1616	3.15974
chr05	45328688	45533207	bin1617	bin1621	1.64777
chr05	45614429	45779822	bin1620	bin1622	2.01943
chr06	1	849909	bin1623	bin1631	10.187
chr06	1054210	1700497	bin1634	bin1640	4.35874
chr06	2448864	2542282	bin1647	bin1648	2.03387
chr06	2542282	2645757	bin1648	bin1649	2.25175
chr06	3131314	3245328	bin1653	bin1654	1.84188
chr06	5631347	5846235	bin1673	bin1675	4.45814
chr06	5846235	6091709	bin1675	bin1678	4.79481
chr06	8346922	8397486	bin1696	bin1697	5.06289
chr06	10423120	10477736	bin1715	bin1716	2.14223
chr06	12734276	12841817	bin1733	bin1734	1.58079
chr06	13248676	13347251	bin1738	bin1739	1.61299
chr06	13648923	13716438	bin1742	bin1743	6.16159
chr06	14287157	14387069	bin1747	bin1748	1.9317
chr06	15242842	15398023	bin1756	bin1758	4.58819
chr06	16343397	16449707	bin1766	bin1767	2.84075
chr06	16649796	16840335	bin1769	bin1771	2.8813
chr06	16840335	16917625	bin1771	bin1772	1.16445
chr06	17049937	17063645	bin1773	bin1774	39.9767
chr06	18748234	19105197	bin1784	bin1788	1.96379
chr06	19434108	19735085	bin1791	bin1794	1.22601
chr06	20048553	20205411	bin1797	bin1799	1.37704
chr06	20448871	20549010	bin1800	bin1801	2.10707
chr06	22713507	22845868	bin1823	bin1824	1.2617
chr06	22845868	22925422	bin1824	bin1825	1.79752
chr06	24048711	24140182	bin1836	bin1837	2.30674
chr06	24325293	24449729	bin1839	bin1840	1.63136
chr06	25737504	25833742	bin1852	bin1853	1.74567
chr06	26148140	26215472	bin1856	bin1857	2.10895
chr06	26440985	26827516	bin1859	bin1863	1.49794
chr06	31149007	31245485	bin1902	bin1903	1.91754
chr06	31536698	31619303	bin1906	bin1907	2.17904
chr06	31619303	31726850	bin1907	bin1908	2.04562
chr06	32124619	32545642	bin1912	bin1915	1.60561
chr06	32894770	33029198	bin1919	bin1920	2.11266
chr06	34845753	35189717	bin1934	bin1938	1.02627
chr06	36247244	36333943	bin1948	bin1949	1.76473
chr06	37249970	37344056	bin1957	bin1958	1.116
chr06	38036812	38090301	bin1965	bin1966	2.99127
chr06	41520932	41686344	bin1998	bin2000	2.84139
chr06	41686344	41947004	bin2000	bin2002	2.32103
chr06	42317821	42383284	bin2006	bin2007	4.00226
chr06	42748618	42844854	bin2010	bin2011	7.92843
chr06	42844854	43345774	bin2011	bin2016	1.76675
chr06	43697520	44012565	bin2020	bin2022	2.80912
chr06	44012565	44099514	bin2022	bin2023	2.10468
chr06	44344372	44531083	bin2024	bin2026	1.7353
chr06	44531083	44603709	bin2026	bin2027	4.46121
chr06	45214172	45314263	bin2033	bin2034	2.71753
chr06	45690853	45830611	bin2038	bin2039	7.2554
chr06	45830611	45923508	bin2039	bin2040	1.33481
chr06	45923508	46099234	bin2040	bin2042	2.40147
chr06	46247708	46740978	bin2043	bin2047	1.34612
chr06	46939380	47026866	bin2049	bin2050	1.65741
chr06	47119848	47180028	bin2051	bin2052	2.47591
chr06	47519608	47604456	bin2055	bin2056	4.20752
chr06	49123218	49290322	bin2071	bin2072	1.59182
chr06	49621175	49738725	bin2074	bin2075	1.01234
chr06	50445425	50541977	bin2082	bin2083	2.43392
chr06	50541977	50646705	bin2083	bin2084	3.77168
chr06	50646705	50730656	bin2084	bin2085	5.55086
chr06	50730656	51141450	bin2085	bin2089	1.16603
chr06	51141450	51175097	bin2089	bin2090	10.9668
chr06	51175097	51333371	bin2090	bin2091	1.61113
chr06	51333371	51444065	bin2091	bin2092	1.22861
chr06	51469214	51711058	bin2093	bin2095	2.26179
chr06	51711058	51842624	bin2095	bin2096	2.20422
chr06	51842624	51875397	bin2096	bin2097	4.27181
chr06	52046382	52239966	bin2098	bin2100	2.79465
chr06	52846297	52912883	bin2105	bin2106	3.12378
chr07	247682	503653	bin2113	bin2116	1.13294
chr07	1036195	1139356	bin2119	bin2120	7.42529
chr07	1245873	1336323	bin2121	bin2122	6.55611
chr07	2508087	2624740	bin2132	bin2133	1.69734
chr07	2624740	2745840	bin2133	bin2134	5.80512
chr07	2944703	3146290	bin2136	bin2138	2.1678
chr07	3146290	3449672	bin2138	bin2141	1.07785
chr07	3507269	3573669	bin2142	bin2143	2.12349
chr07	3573669	3810467	bin2143	bin2145	2.32688
chr07	3810467	3854519	bin2145	bin2146	1.40743
chr07	3854519	4013806	bin2146	bin2147	2.73092
chr07	4224324	4380427	bin2148	bin2150	1.96665
chr07	4528256	4599997	bin2150	bin2151	3.84717
chr07	4686207	4773764	bin2152	bin2153	4.78545
chr07	4773764	4913938	bin2153	bin2154	1.83344
chr07	5112914	5326730	bin2156	bin2158	1.88948
chr07	5529108	5570306	bin2160	bin2161	1.38356
chr07	5783610	5889787	bin2162	bin2163	8.74012
chr07	5889787	5992910	bin2163	bin2164	16.4852
chr07	5992910	6243484	bin2164	bin2165	1.41276
chr07	6346122	6432247	bin2166	bin2167	11.7852
chr07	6432247	6514679	bin2167	bin2168	2.63247
chr07	6514679	6838977	bin2168	bin2171	2.36203
chr07	6940117	7031094	bin2172	bin2173	4.9573
chr07	7031094	7144134	bin2173	bin2174	13.482
chr07	7144134	7247786	bin2174	bin2175	11.857
chr07	7247786	7341241	bin2175	bin2176	11.1391
chr07	7341241	7408439	bin2176	bin2177	7.38117
chr07	7408439	7533243	bin2177	bin2178	7.86032
chr07	7533243	7628634	bin2178	bin2179	10.3364
chr07	7628634	7707982	bin2179	bin2180	18.2865
chr07	7707982	7848969	bin2180	bin2181	3.24853
chr07	7848969	7929553	bin2181	bin2182	4.8769
chr07	7929553	8036187	bin2182	bin2183	9.41538
chr07	10848332	11142712	bin2208	bin2211	4.04239
chr07	11142712	11233325	bin2211	bin2212	5.47383
chr07	11233325	11647057	bin2212	bin2216	4.34097
chr07	12342948	12392959	bin2223	bin2224	4.43902
chr07	12392959	12712973	bin2224	bin2225	2.02491
chr07	13946363	14230012	bin2237	bin2239	1.68518
chr07	14230012	14616296	bin2239	bin2243	3.83397
chr07	14616296	14665586	bin2243	bin2244	2.59688
chr07	14665586	14905721	bin2244	bin2245	1.52831
chr07	15848779	15947440	bin2254	bin2255	1.2771
chr07	16379768	16639949	bin2260	bin2261	1.01083
chr07	17241013	17349493	bin2265	bin2266	2.45206
chr07	18048304	18064642	bin2272	bin2273	6.54915
chr07	18932197	19040250	bin2281	bin2282	1.98051
chr07	19229474	19275710	bin2284	bin2285	2.87655
chr07	19647500	19730414	bin2288	bin2289	2.55687
chr07	21048388	21085376	bin2301	bin2302	5.65048
chr07	26849268	26929986	bin2342	bin2343	5.9838
chr08	116910	222292	bin2346	bin2347	1.99275
chr08	975540	1098267	bin2354	bin2355	1.98
chr08	5604919	5737358	bin2390	bin2391	1.96317
chr08	5847812	5929792	bin2392	bin2393	3.58624
chr08	6148378	6234375	bin2395	bin2396	1.16283
chr08	7435261	7532976	bin2405	bin2407	2.98828
chr08	8044580	8069465	bin2410	bin2411	7.75568
chr08	11321854	11377752	bin2440	bin2441	1.12705
chr08	11949430	12013412	bin2446	bin2447	2.67263
chr08	13519245	13574876	bin2461	bin2462	3.18168
chr08	13574876	13653726	bin2462	bin2463	1.67406
chr08	15214939	15337465	bin2475	bin2476	1.58334
chr08	16445883	17135370	bin2484	bin2491	1.19364
chr08	17338633	17422209	bin2493	bin2494	2.79985
chr08	18248585	18347898	bin2502	bin2503	9.52544
chr08	20746063	20839567	bin2522	bin2523	9.79637
chr08	22533561	22833885	bin2531	bin2534	7.80823
chr08	23036004	23121411	bin2536	bin2537	27.3163
chr08	23233866	23315365	bin2538	bin2539	10.3191
chr08	23315365	23525712	bin2539	bin2540	5.29601
chr08	23525712	23676595	bin2540	bin2542	4.88458
chr08	27002630	27289186	bin2562	bin2564	1.41334
chr08	28929060	28983224	bin2575	bin2576	1.88317
chr09	440654	472103	bin2586	bin2587	12.6236
chr09	1236997	1447332	bin2594	bin2596	2.17272
chr09	1940469	2020941	bin2601	bin2602	2.08768
chr09	2365139	2487115	bin2606	bin2607	1.984
chr09	3531316	3647612	bin2617	bin2618	10.7484
chr09	3848478	3921316	bin2620	bin2621	7.99033
chr09	4440888	4519408	bin2626	bin2627	4.17728
chr09	5408019	5548063	bin2636	bin2637	2.66345
chr09	6117079	6316174	bin2643	bin2645	2.67209
chr09	7848706	7906025	bin2660	bin2661	5.51301
chr09	8748930	8849089	bin2669	bin2670	3.66417
chr09	11547869	11610838	bin2689	bin2688	2.7315
chr09	11767609	12000616	bin2691	bin2692	1.01285
chr09	12288273	12360650	bin2695	bin2696	1.74088
chr09	12820923	12918046	bin2700	bin2701	1.9048
chr09	13022442	13138855	bin2702	bin2703	1.10812
chr09	13448369	13470811	bin2706	bin2707	3.69842
chr09	14047437	14109586	bin2712	bin2713	2.26874
chr09	15134280	15159801	bin2717	bin2718	8.30688
chr09	15440468	15501881	bin2720	bin2721	1.97027
chr09	15642795	15741045	bin2722	bin2723	3.00254
chr09	15837081	15861484	bin2724	bin2725	5.1633
chr09	16097956	16236077	bin2726	bin2727	3.21457
chr09	18232361	18320418	bin2745	bin2746	1.55581
chr09	18320418	18735422	bin2746	bin2750	1.68432
chr09	18811617	19046153	bin2751	bin2753	1.17679
chr09	19648206	19730778	bin2759	bin2760	5.75256
chr09	19730778	20234669	bin2760	bin2764	1.02602
chr09	21249582	21507894	bin2774	bin2776	1.44012
chr09	22107710	22207022	bin2781	bin2782	2.84961
chr09	24408783	24450003	bin2798	bin2799	2.57157
chr09	26812980	26994473	bin2816	bin2817	1.66398
chr09	26994473	27118025	bin2817	bin2818	1.08456
chr09	27118025	27247167	bin2818	bin2819	1.36284
chr09	27247167	27383191	bin2819	bin2821	6.93995
chr09	27509575	27697778	bin2822	bin2823	6.02541
chr09	27846790	27940375	bin2825	bin2826	7.22338
chr09	27940375	28046192	bin2826	bin2827	6.58684
chr09	28046192	28148064	bin2827	bin2828	5.87993
chr09	28148064	28233203	bin2828	bin2829	1.43295
chr09	28233203	28445657	bin2829	bin2831	1.4356
chr09	28834881	28980081	bin2834	bin2835	1.2259
chr09	29833259	29866505	bin2841	bin2842	1.77465
chr09	29866505	30052609	bin2842	bin2844	1.01556
chr09	31832585	31879881	bin2859	bin2860	5.07442
chr09	32242534	32342044	bin2862	bin2863	1.72847
chr09	35028240	35082375	bin2886	bin2887	1.71793
chr09	35441841	35546061	bin2889	bin2890	1.15141
chr09	35546061	35643249	bin2890	bin2891	1.04951
chr09	35746647	35782730	bin2892	bin2893	5.04393
chr09	36338731	36399920	bin2898	bin2900	2.72925
chr09	36846650	37149168	bin2903	bin2906	1.72221
chr09	37825310	38049405	bin2913	bin2915	2.62835
chr09	38237535	38349713	bin2917	bin2918	1.53328

## Sheet: TableS10
Table S10. Primer sequences used in this study.
Purpose	Primer name	Position (bp)	Forward primer (5'-3')	Reverse primer (5'-3')
Gene mapping	R7InDel4	9202611	CGAAACTTCCACCTTCTA	AACCCAAGTACATCCTCA
	R7InDel8	9296800	AAAATATTGCAAAACAGATTCC	TTGACGTAGTTCGGCTCG
	R7InDel11	9368487	CTCTAGGAACGACCAGTT	TTACTCATAGACCGCATC
	R7InDel17	9493198	ACTTGGTTTTAATATCATTCCC	TGTCTTTTGCTGCTTGGA
	R7InDel34	11528290	CATCACTCATCAGTATTTCCAC	TCCTCCTCGGTTTTCTTT
Gene isolation	RsMYB90-F1/R1		CGCG GATCCATGGAGGGTTCGTCCAAAGG	CGGGGTACCTCAAGTTCCAGTCTCTCCATCC
Real time PCR	RsMYB90-F2/R2		CGGGATCCCTCAAGCCTGCCTTTACG	GGGGTACCCACGCAAGCACAGAACAG
Quantitative real-time PCR	RsMYB90-F3/R3		TTCTTCTTCGCCTTCATAAACTT	GGATCGAGGTCGAGGTTTG
	RsActin-F1/R1		TGGCATCACACTTTCTACAA	GATATCCACATCACACTTCAT
